# Supplementary material for: Genome Sequencing Reveals Widespread Virulence Gene Exchange among Human Neisseria Species
Source: PLoS One. 2010 Jul 28;5(7):e11835. doi: 10.1371/journal.pone.0011835 (PMC2911385; doi:10.1371/journal.pone.0011835)
Supplement: Data Set S3 — Neisseria strain-specific genes. The name on each tab indicates the species included for the given table. (0.26 MB XLS) [file pone.0011835.s013.xls]

## Sheet: N. elongata
Data Set S3. Neisseria strain-specific genes.
The name on each tab below indicates the species included for the given table.
Gene	Length (bp)	GC content (%)	Function	Signal peptide prediction	Transmembrane domain	Best hit	Alignment/query length	Protein identity
NELG0002	207	55.07	Hypothetical protein	Non-secretory protein	No	No hits
NELG0003	837	60.1	Outer membrane protein A precursor	Signal peptide	Yes	No hits
NELG0004	2115	55.74	Hypothetical protein	Non-secretory protein	No	No hits
NELG0013	423	66.9	Hypothetical protein	Signal peptide	Yes	No hits
NELG0019	987	49.14	Hypothetical protein	Non-secretory protein	Yes	No hits
NELG0020	1119	45.13	Hypothetical protein	Non-secretory protein	Yes	No hits
NELG0033	129	49.61	Hypothetical protein	Non-secretory protein	Yes	No hits
NELG0039	279	47.67	Hypothetical protein	Non-secretory protein	Yes	No hits
NELG0043	234	61.54	Hypothetical protein	Non-secretory protein	No	No hits
NELG0044	162	55.56	Hypothetical protein	Signal peptide	No	No hits
NELG0049	156	44.23	Hypothetical protein	Non-secretory protein	No	No hits
NELG0051	132	50.76	Hypothetical protein	Non-secretory protein	No	No hits
NELG0053	114	50	Hypothetical protein	Non-secretory protein	No	No hits
NELG0066	135	61.48	Hypothetical protein	Non-secretory protein	No	No hits
NELG0069	135	30.37	Hypothetical protein	Non-secretory protein	No	No hits
NELG0071	132	39.39	Hypothetical protein	Non-secretory protein	No	No hits
NELG0076	222	54.05	Hypothetical protein	Non-secretory protein	No	No hits
NELG0090	432	56.71	Membrane protein	Non-secretory protein	Yes	No hits
NELG0091	801	60.05	Hypothetical protein	Non-secretory protein	No	No hits
NELG0092	903	59.36	Periplasmic binding protein	Signal peptide	Yes	No hits
NELG0096	891	55.11	Endonuclease/exonuclease/phosphatase	Signal peptide	Yes	No hits
NELG0108	117	51.28	Hypothetical protein	Non-secretory protein	No	No hits
NELG0111	174	44.25	Hypothetical protein	Non-secretory protein	No	No hits
NELG0118	354	59.32	Hypothetical protein	Signal peptide	No	No hits
NELG0122	1014	62.03	Hypothetical protein	Non-secretory protein	Yes	gi|52425533|ref|YP_088670.1|	0.99	69.97
NELG0137	1878	48.88	Glutathione-regulated potassium-efflux system protein	Signal peptide	Yes	gi|254474293|ref|ZP_05087683.1|	0.97	51.32
NELG0141	120	46.67	Hypothetical protein	Signal peptide	Yes	No hits
NELG0146	168	43.45	Hypothetical protein	Non-secretory protein	No	No hits
NELG0150	189	50.26	Hypothetical protein	Non-secretory protein	No	No hits
NELG0153	1092	41.03	Type IV fimbrial biogenesis protein	Signal peptide	Yes	No hits
NELG0159	123	43.09	Hypothetical protein	Non-secretory protein	Yes	No hits
NELG0162	126	49.21	Hypothetical protein	Non-secretory protein	No	No hits
NELG0163	1044	51.15	Galactose/methyl galactoside ABC transport system, D-galactose-binding periplasmic protein MglB (TC 3.A.1.2.3)	Signal peptide	Yes	gi|52424698|ref|YP_087835.1|	0.88	66.23
NELG0164	117	47.01	Hypothetical protein	Non-secretory protein	Yes	No hits
NELG0165	1524	50.2	Galactoside transport ATP-binding protein MglA	Non-secretory protein	No	gi|219870685|ref|YP_002475060.1|	0.99	79.76
NELG0166	1011	51.04	Galactose/methyl galactoside ABC transport system, permease protein MglC (TC 3.A.1.2.3)	Non-secretory protein	Yes	gi|240950309|ref|ZP_04754584.1|	1	79.46
NELG0167	177	52.54	Hypothetical protein	Non-secretory protein	No	No hits
NELG0169	120	47.5	Hypothetical protein	Non-secretory protein	No	No hits
NELG0176	291	58.76	Citrate lyase beta chain (EC 4.1.3.6)	Non-secretory protein	No	gi|222109352|ref|YP_002551616.1|	0.96	53.26
NELG0177	699	56.08	Phage-related integrase	Non-secretory protein	No	No hits
NELG0179	531	52.35	Hypothetical protein	Non-secretory protein	No	No hits
NELG0182	750	59.6	Hypothetical protein	Non-secretory protein	No	No hits
NELG0187	498	56.22	Hypothetical protein	Non-secretory protein	No	No hits
NELG0196	114	53.51	Hypothetical protein	Non-secretory protein	No	No hits
NELG0201	126	50.79	Hypothetical protein	Non-secretory protein	No	No hits
NELG0230	1524	59.65	AmpG permease	Non-secretory protein	Yes	gi|71065792|ref|YP_264519.1|	0.96	59.02
NELG0231	186	48.39	Hypothetical protein	Non-secretory protein	No	No hits
NELG0232	696	56.03	Hypothetical protein	Signal peptide	No	No hits
NELG0235	189	55.03	Hypothetical protein	Non-secretory protein	No	No hits
NELG0239	234	57.69	Hypothetical protein	Non-secretory protein	No	No hits
NELG0243	585	49.06	Hypothetical protein	Non-secretory protein	Yes	No hits
NELG0278	162	35.19	Hypothetical protein	Non-secretory protein	No	No hits
NELG0281	135	48.89	Hypothetical protein	Non-secretory protein	No	No hits
NELG0284	198	50.51	Hypothetical protein	Non-secretory protein	No	No hits
NELG0287	153	50.98	Hypothetical protein	Non-secretory protein	No	No hits
NELG0288	711	62.45	Hypothetical protein	Signal peptide	Yes	No hits
NELG0291	675	57.48	Hypothetical protein	Non-secretory protein	No	No hits
NELG0293	129	45.74	Hypothetical protein	Non-secretory protein	No	No hits
NELG0296	810	61.48	Hypothetical protein	Signal peptide	Yes	No hits
NELG0298	219	58.9	Hypothetical protein	Non-secretory protein	No	No hits
NELG0301	453	62.25	FKBP-type peptidyl-prolyl cis-trans isomerase SlyD (EC 5.2.1.8)	Non-secretory protein	No	No hits
NELG0302	174	68.39	Hypothetical protein	Non-secretory protein	No	No hits
NELG0305	144	54.86	Hypothetical protein	Non-secretory protein	No	No hits
NELG0307	1119	51.74	Hypothetical protein	Signal peptide	Yes	No hits
NELG0309	135	54.07	Hypothetical protein	Non-secretory protein	No	No hits
NELG0317	186	54.84	Hypothetical protein	Non-secretory protein	No	No hits
NELG0319	588	60.2	Hypothetical protein	Signal peptide	No	No hits
NELG0321	480	62.29	Hypothetical protein	Non-secretory protein	No	No hits
NELG0323	117	50.43	Hypothetical protein	Non-secretory protein	No	No hits
NELG0327	132	39.39	Hypothetical protein	Non-secretory protein	No	No hits
NELG0331	123	55.28	Hypothetical protein	Non-secretory protein	No	No hits
NELG0340	780	49.23	Biofilm PGA synthesis deacetylase PgaB (EC 3.-)	Non-secretory protein	No	No hits
NELG0341	804	45.65	Biofilm PGA synthesis deacetylase PgaB (EC 3.-)	Non-secretory protein	No	No hits
NELG0342	147	45.58	Hypothetical protein	Non-secretory protein	Yes	No hits
NELG0346	183	52.46	Hypothetical protein	Non-secretory protein	No	No hits
NELG0354	507	54.64	Hypothetical protein	Signal peptide	Yes	No hits
NELG0359	141	51.77	Hypothetical protein	Non-secretory protein	No	No hits
NELG0366	315	49.21	Hypothetical protein	Non-secretory protein	Yes	No hits
NELG0370	480	52.71	Hypothetical protein	Non-secretory protein	No	No hits
NELG0384	138	36.23	Hypothetical protein	Non-secretory protein	No	No hits
NELG0388	354	48.87	Hypothetical protein	Non-secretory protein	No	No hits
NELG0390	120	44.17	Hypothetical protein	Non-secretory protein	No	No hits
NELG0399	942	59.77	Hypothetical protein	Signal peptide	Yes	No hits
NELG0403	372	47.04	Hypothetical protein	Non-secretory protein	No	No hits
NELG0404	156	46.15	Hypothetical protein	Non-secretory protein	Yes	No hits
NELG0413	255	43.14	Hypothetical protein	Non-secretory protein	No	No hits
NELG0415	114	51.75	Hypothetical protein	Non-secretory protein	No	No hits
NELG0416	180	47.78	Hypothetical protein	Non-secretory protein	No	No hits
NELG0418	1065	57.09	Hypothetical protein	Non-secretory protein	Yes	gi|120613120|ref|YP_972798.1|	0.96	56.34
NELG0423	717	51.19	Hypothetical protein	Signal peptide	No	No hits
NELG0439	123	52.85	Hypothetical protein	Non-secretory protein	No	No hits
NELG0453	819	53.6	Periplasmic protein	Non-secretory protein	No	No hits
NELG0457	492	55.69	Molybdenum cofactor biosynthesis protein C	Non-secretory protein	No	No hits
NELG0460	1191	62.22	Major facilitator superfamily MFS_1	Signal peptide	Yes	No hits
NELG0462	276	54.35	Hypothetical protein	Non-secretory protein	No	No hits
NELG0469	468	50.64	Hypothetical protein	Signal peptide	Yes	No hits
NELG0476	1083	37.21	Hypothetical protein	Non-secretory protein	Yes	gi|91781605|ref|YP_556811.1|	1.01	58.56
NELG0484	222	44.59	Hypothetical protein	Non-secretory protein	Yes	No hits
NELG0485	366	48.09	Hypothetical protein	Non-secretory protein	No	No hits
NELG0487	1005	55.42	Hypothetical protein	Non-secretory protein	No	gi|255321612|ref|ZP_05362770.1|	0.99	56.06
NELG0499	825	55.27	Lipoprotein	Signal peptide	Yes	No hits
NELG0500	1581	60.59	Transcriptional regulator, NifA subfamily, Fis Family	Non-secretory protein	No	No hits
NELG0501	2046	62.81	Hypothetical protein	Signal peptide	Yes	No hits
NELG0503	291	68.04	tRNA(Ile)-lysidine synthetase	Non-secretory protein	No	No hits
NELG0504	1365	61.98	Hypothetical protein	Non-secretory protein	Yes	No hits
NELG0510	156	55.77	Hypothetical protein	Signal peptide	No	No hits
NELG0514	822	65.45	Iron-chelator utilization protein	Non-secretory protein	No	No hits
NELG0515	666	55.26	MtrR protein	Non-secretory protein	Yes	No hits
NELG0519	147	51.02	Hypothetical protein	Non-secretory protein	No	No hits
NELG0525	429	54.78	Hypothetical protein	Signal peptide	Yes	No hits
NELG0530	147	54.42	Hypothetical protein	Non-secretory protein	No	No hits
NELG0532	660	57.42	Phosphoglycerate mutase family 1	Non-secretory protein	No	No hits
NELG0544	147	44.22	Hypothetical protein	Non-secretory protein	No	No hits
NELG0545	132	43.94	Hypothetical protein	Non-secretory protein	Yes	No hits
NELG0548	348	40.23	Hypothetical protein	Signal peptide	Yes	No hits
NELG0551	528	59.28	Hypothetical protein	Signal peptide	No	No hits
NELG0553	546	51.65	Hypothetical protein	Non-secretory protein	No	No hits
NELG0555	135	51.11	Hypothetical protein	Non-secretory protein	No	No hits
NELG0568	123	52.85	Hypothetical protein	Non-secretory protein	No	No hits
NELG0573	471	58.81	Hypothetical protein	Non-secretory protein	No	No hits
NELG0576	126	35.71	Hypothetical protein	Non-secretory protein	Yes	No hits
NELG0583	1764	57.99	Hypothetical protein	Non-secretory protein	Yes	No hits
NELG0592	567	48.15	Type IV pilus biogenesis protein	Signal peptide	Yes	No hits
NELG0593	696	46.84	Type IV pilus biogenesis protein	Non-secretory protein	Yes	No hits
NELG0596	174	48.85	Hypothetical protein	Non-secretory protein	No	No hits
NELG0601	276	59.78	Hypothetical protein	Non-secretory protein	No	No hits
NELG0610	120	56.67	Hypothetical protein	Non-secretory protein	No	No hits
NELG0616	189	48.68	Hypothetical protein	Non-secretory protein	No	No hits
NELG0625	270	45.56	Putative hemerythrin-like protein	Non-secretory protein	No	No hits
NELG0627	150	46.67	Hypothetical protein	Non-secretory protein	No	No hits
NELG0630	984	62.3	Phosphatidylserine decarboxylase( EC:4.1.1.65 )	Non-secretory protein	Yes	gi|32035688|ref|ZP_00135580.1|	0.89	70.1
NELG0635	162	51.23	Hypothetical protein	Non-secretory protein	No	No hits
NELG0637	423	58.16	Transcriptional regulatory protein	Non-secretory protein	No	No hits
NELG0638	624	49.84	Hypothetical protein	Non-secretory protein	No	gi|219872011|ref|YP_002476386.1|	0.99	69.27
NELG0639	1830	46.78	Type IIS restriction enzyme M protein (mod)	Non-secretory protein	Yes	gi|159027015|emb|CAO86735.1|	1	76.56
NELG0640	213	53.52	Type IIS restriction enzyme M protein (mod)	Non-secretory protein	No	gi|224024623|ref|ZP_03642989.1|	0.97	82.35
NELG0645	126	53.17	Hypothetical protein	Non-secretory protein	No	No hits
NELG0650	966	63.98	Rieske (2Fe-2S) domain-containing protein( EC:1.14.12.7 )	Non-secretory protein	Yes	No hits
NELG0651	126	63.49	Hypothetical protein	Non-secretory protein	No	No hits
NELG0663	126	46.83	Hypothetical protein	Non-secretory protein	No	No hits
NELG0665	813	51.54	Hypothetical protein	Non-secretory protein	No	No hits
NELG0667	153	53.59	Hypothetical protein	Non-secretory protein	Yes	No hits
NELG0669	393	50.89	Hypothetical protein	Non-secretory protein	Yes	No hits
NELG0674	657	58.3	Hypothetical protein	Non-secretory protein	No	gi|221070014|ref|ZP_03546119.1|	1	64.98
NELG0676	1224	61.19	Glycolate dehydrogenase (EC 1.1.99.14), iron-sulfur subunit GlcF	Non-secretory protein	No	gi|187922724|ref|YP_001894366.1|	1	51.23
NELG0680	126	53.17	Hypothetical protein	Non-secretory protein	No	No hits
NELG0688	504	63.29	Hypothetical protein	Non-secretory protein	No	No hits
NELG0692	177	49.72	Hypothetical protein	Non-secretory protein	No	No hits
NELG0695	918	59.37	Auxin efflux carrier	Non-secretory protein	Yes	No hits
NELG0699	462	56.06	Hypothetical protein	Non-secretory protein	No	No hits
NELG0701	681	59.18	Hypothetical protein	Signal peptide	Yes	No hits
NELG0707	141	48.23	Hypothetical protein	Non-secretory protein	No	No hits
NELG0722	261	52.49	Hypothetical protein	Non-secretory protein	No	gi|161345284|gb|ABX64479.1|	1	66.28
NELG0726	492	60.16	Ribonuclease E inhibitor RraA	Non-secretory protein	Yes	gi|227982258|ref|ZP_04029513.1|	0.94	58.17
NELG0729	657	51.45	Hypothetical protein	Non-secretory protein	No	No hits
NELG0737	156	49.36	Hypothetical protein	Non-secretory protein	No	No hits
NELG0743	177	44.07	Hypothetical protein	Non-secretory protein	No	No hits
NELG0749	201	54.73	Hypothetical protein	Non-secretory protein	No	No hits
NELG0750	207	59.9	Hypothetical protein	Non-secretory protein	No	No hits
NELG0753	114	52.63	Hypothetical protein	Non-secretory protein	No	No hits
NELG0755	198	50.51	Hypothetical protein	Non-secretory protein	No	No hits
NELG0758	540	51.85	Hypothetical protein	Signal peptide	Yes	No hits
NELG0759	798	59.65	Putative GntR-family transcriptional regulator	Non-secretory protein	No	No hits
NELG0763	135	55.56	Hypothetical protein	Non-secretory protein	No	No hits
NELG0766	402	52.49	Hypothetical protein	Non-secretory protein	Yes	No hits
NELG0782	348	54.31	Hypothetical protein	Non-secretory protein	Yes	No hits
NELG0784	144	52.78	Hypothetical protein	Non-secretory protein	No	No hits
NELG0787	321	65.42	Hypothetical protein	Signal peptide	No	No hits
NELG0816	135	51.85	Hypothetical protein	Non-secretory protein	No	No hits
NELG0817	2799	58.66	ASPIC/UnbV domain protein	Non-secretory protein	Yes	No hits
NELG0819	135	54.81	Hypothetical protein	Non-secretory protein	No	No hits
NELG0820	114	62.28	Hypothetical protein	Non-secretory protein	No	No hits
NELG0825	147	57.82	Hypothetical protein	Non-secretory protein	No	No hits
NELG0828	1767	57.33	Sodium-dependent phosphate transporter	Signal peptide	Yes	gi|148654084|ref|YP_001281177.1|	0.95	56.35
NELG0830	153	54.25	Hypothetical protein	Non-secretory protein	No	No hits
NELG0835	369	39.57	Hypothetical protein	Non-secretory protein	No	gi|213963156|ref|ZP_03391414.1|	1	63.11
NELG0838	135	48.15	Hypothetical protein	Non-secretory protein	No	No hits
NELG0845	273	47.25	Hypothetical protein	Non-secretory protein	No	gi|157150675|ref|YP_001450382.1|	0.98	63.64
NELG0846	123	40.65	Hypothetical protein	Non-secretory protein	No	No hits
NELG0848	480	57.71	Hypothetical protein	Signal peptide	Yes	No hits
NELG0854	138	44.2	Hypothetical protein	Non-secretory protein	No	No hits
NELG0856	117	50.43	Hypothetical protein	Non-secretory protein	Yes	No hits
NELG0858	294	52.72	Hypothetical protein	Non-secretory protein	Yes	No hits
NELG0863	120	43.33	Hypothetical protein	Non-secretory protein	No	No hits
NELG0865	288	54.51	Hypothetical protein	Non-secretory protein	No	No hits
NELG0880	195	35.9	Hypothetical protein	Non-secretory protein	Yes	No hits
NELG0891	132	58.33	Hypothetical protein	Non-secretory protein	No	No hits
NELG0895	672	57.89	Hypothetical protein	Non-secretory protein	No	No hits
NELG0897	144	54.17	Hypothetical protein	Non-secretory protein	No	No hits
NELG0902	171	44.44	Hypothetical protein	Non-secretory protein	No	gi|251792792|ref|YP_003007518.1|	0.61	79.41
NELG0912	822	52.31	Hypothetical protein	Non-secretory protein	Yes	No hits
NELG0913	141	49.65	Hypothetical protein	Non-secretory protein	No	No hits
NELG0925	1599	54.22	Isocitrate lyase (EC 4.1.3.1)	Non-secretory protein	No	gi|15597830|ref|NP_251324.1|	1	83.27
NELG0926	216	39.81	Hypothetical protein	Non-secretory protein	No	No hits
NELG0937	201	45.27	Hypothetical protein	Non-secretory protein	Yes	No hits
NELG0938	390	50.77	Hypothetical protein	Non-secretory protein	No	No hits
NELG0967	594	55.05	Putative integral membrane protein	Non-secretory protein	Yes	No hits
NELG0970	192	51.56	Hypothetical protein	Non-secretory protein	No	No hits
NELG0975	120	41.67	Hypothetical protein	Non-secretory protein	Yes	No hits
NELG0981	660	61.52	phosphopantetheinyl transferase superfamily domain protein	Non-secretory protein	No	No hits
NELG0988	156	55.77	Hypothetical protein	Non-secretory protein	No	No hits
NELG1008	216	55.09	Hypothetical protein	Non-secretory protein	No	No hits
NELG1012	432	53.7	Membrane protein	Non-secretory protein	Yes	gi|46143898|ref|ZP_00133896.2|	0.78	51.35
NELG1016	120	45	Hypothetical protein	Non-secretory protein	No	No hits
NELG1017	375	51.47	Hypothetical protein	Non-secretory protein	No	No hits
NELG1019	186	55.38	Hypothetical protein	Non-secretory protein	No	No hits
NELG1021	141	50.35	Hypothetical protein	Non-secretory protein	No	No hits
NELG1023	726	55.65	OmpA/MotB domain protein	Signal peptide	Yes	No hits
NELG1026	735	50.61	Hypothetical protein	Signal peptide	Yes	No hits
NELG1027	843	48.87	Putative cell-binding factor	Non-secretory protein	No	No hits
NELG1031	2574	50.35	Neisseria-specific antigen protein, TspA	Non-secretory protein	Yes	No hits
NELG1034	933	49.2	Hypothetical protein	Non-secretory protein	Yes	No hits
NELG1035	747	55.96	Hypothetical protein	Non-secretory protein	Yes	No hits
NELG1038	207	51.21	Hypothetical protein	Non-secretory protein	Yes	No hits
NELG1039	573	53.75	Hypothetical protein	Non-secretory protein	No	gi|167588668|ref|ZP_02381056.1|	0.94	70.79
NELG1041	186	54.84	Hypothetical protein	Non-secretory protein	No	No hits
NELG1042	801	61.67	Hydrolase (HAD superfamily)	Non-secretory protein	Yes	No hits
NELG1043	618	52.91	MoeA domain protein, domain I and II	Non-secretory protein	No	No hits
NELG1047	132	52.27	Hypothetical protein	Non-secretory protein	No	No hits
NELG1051	132	46.97	Hypothetical protein	Non-secretory protein	No	No hits
NELG1052	408	54.66	Hypothetical protein	Non-secretory protein	No	No hits
NELG1068	249	53.41	Hypothetical protein	Signal peptide	Yes	No hits
NELG1072	2121	61.76	Hypothetical protein	Signal peptide	Yes	No hits
NELG1074	153	49.67	Hypothetical protein	Non-secretory protein	No	No hits
NELG1087	819	67.4	Oxidoreductase, short chain dehydrogenase/reductase family	Non-secretory protein	Yes	No hits
NELG1089	168	58.33	Hypothetical protein	Non-secretory protein	No	No hits
NELG1094	141	46.81	Hypothetical protein	Non-secretory protein	No	No hits
NELG1108	4032	40.23	Type IV fimbrial biogenesis protein	Signal peptide	Yes	No hits
NELG1109	153	38.56	Hypothetical protein	Non-secretory protein	No	No hits
NELG1111	972	57.51	Hypothetical protein	Non-secretory protein	No	No hits
NELG1112	210	43.33	Hypothetical protein	Non-secretory protein	No	No hits
NELG1117	762	43.18	FIG002842: Hypothetical protein	Non-secretory protein	No	No hits
NELG1133	240	50.42	Hypothetical protein	Non-secretory protein	No	No hits
NELG1134	162	35.19	Hypothetical protein	Non-secretory protein	No	No hits
NELG1145	1158	60.97	Putative esterase	Non-secretory protein	No	No hits
NELG1165	207	61.84	Hypothetical protein	Non-secretory protein	No	No hits
NELG1167	1332	63.51	Ribonuclease E (EC 3.1.4.-)	Non-secretory protein	No	No hits
NELG1175	153	56.86	Hypothetical protein	Non-secretory protein	No	No hits
NELG1176	321	61.37	Putative periplasmic protein	Signal peptide	Yes	No hits
NELG1179	126	62.7	Hypothetical protein	Non-secretory protein	No	No hits
NELG1182	432	61.11	Hypothetical protein	Signal peptide	Yes	No hits
NELG1190	114	51.75	Hypothetical protein	Non-secretory protein	No	No hits
NELG1196	282	46.1	Hypothetical protein	Non-secretory protein	No	No hits
NELG1202	129	55.04	Hypothetical protein	Non-secretory protein	No	No hits
NELG1203	501	54.49	Hypothetical protein	Signal peptide	Yes	No hits
NELG1205	198	39.39	Hypothetical protein	Non-secretory protein	No	No hits
NELG1206	114	51.75	Hypothetical protein	Non-secretory protein	No	No hits
NELG1216	1023	43.79	Putative transposase	Signal peptide	Yes	gi|52426071|ref|YP_089208.1|	0.84	50.53
NELG1217	519	40.27	TniB NTP-binding protein	Non-secretory protein	No	gi|190149643|ref|YP_001968168.1|	0.81	55
NELG1220	387	46.51	Type IV pilus biogenesis protein	Signal peptide	Yes	No hits
NELG1221	468	47.22	Type IV pilus biogenesis protein	Non-secretory protein	Yes	No hits
NELG1223	852	47.42	Hypothetical protein	Signal peptide	Yes	No hits
NELG1225	168	55.36	Hypothetical protein	Non-secretory protein	No	No hits
NELG1232	183	52.46	Hypothetical protein	Non-secretory protein	No	No hits
NELG1236	276	49.64	Hypothetical protein	Non-secretory protein	No	gi|213962332|ref|ZP_03390595.1|	0.98	64.04
NELG1240	1425	59.51	Hypothetical protein	Non-secretory protein	No	No hits
NELG1250	144	50.69	Hypothetical protein	Non-secretory protein	No	No hits
NELG1258	3894	59.58	Periplasmic protein	Non-secretory protein	Yes	No hits
NELG1260	1071	60.41	Lipopolysaccharide heptosyltransferase III (EC 2.4.1.-)	Non-secretory protein	No	No hits
NELG1264	387	54.78	Transcriptional regulator, MarR family; Cinnamoyl ester hydrolase	Non-secretory protein	No	gi|227368352|ref|ZP_03851873.1|	0.91	51.28
NELG1265	546	52.93	Hypothetical protein	Non-secretory protein	No	No hits
NELG1269	165	36.97	Hypothetical protein	Non-secretory protein	No	No hits
NELG1270	549	59.2	NAD(P)H oxidoreductase YRKL (EC 1.6.99.-); Putative NADPH-quiNone reductase (modulator of drug activity B); Flavodoxin 2	Non-secretory protein	Yes	gi|213424671|pdb|3F2V|A	0.98	65.73
NELG1279	396	52.02	Hypothetical protein	Signal peptide	Yes	No hits
NELG1280	396	53.79	Hypothetical protein	Signal peptide	Yes	No hits
NELG1282	258	58.53	Hypothetical protein	Non-secretory protein	No	No hits
NELG1284	1356	63.05	GTP cyclohydrolase II (EC 3.5.4.25)	Non-secretory protein	No	No hits
NELG1286	123	46.34	Hypothetical protein	Non-secretory protein	No	No hits
NELG1290	642	52.49	Hypothetical protein	Non-secretory protein	Yes	No hits
NELG1300	705	60.14	Hypothetical protein	Non-secretory protein	No	No hits
NELG1305	579	57.86	Acetyltransferase( EC:2.3.1.- )	Non-secretory protein	Yes	gi|146306890|ref|YP_001187355.1|	0.99	79.58
NELG1306	1086	60.96	DegT/DnrJ/EryC1/StrS Amitransferae	Non-secretory protein	Yes	gi|229524806|ref|ZP_04414211.1|	0.99	77.99
NELG1307	321	60.12	Hypothetical protein	Signal peptide	Yes	No hits
NELG1312	363	60.33	Hypothetical protein	Signal peptide	Yes	No hits
NELG1320	729	49.52	Hypothetical protein	Signal peptide	No	No hits
NELG1344	279	49.46	Phage-related integrase	Non-secretory protein	No	gi|114331486|ref|YP_747708.1|	0.72	59.09
NELG1345	735	61.22	Bacteriophage replication gene A	Non-secretory protein	No	gi|255064750|ref|ZP_05316678.1|	0.5	57.38
NELG1346	600	59.17	Hypothetical protein	Non-secretory protein	No	No hits
NELG1347	294	64.97	Hypothetical protein	Non-secretory protein	No	No hits
NELG1348	480	63.96	Hypothetical protein	Non-secretory protein	No	No hits
NELG1349	285	55.44	Hypothetical protein	Non-secretory protein	No	No hits
NELG1350	117	52.99	Hypothetical protein	Non-secretory protein	No	No hits
NELG1351	504	59.92	Peptidase, S24 family	Non-secretory protein	No	No hits
NELG1352	1140	53.68	Hypothetical protein	Non-secretory protein	No	No hits
NELG1353	1008	51.69	Hypothetical protein	Non-secretory protein	No	No hits
NELG1354	942	56.05	DNA-cytosine methyltransferase( EC:2.1.1.37 )	Non-secretory protein	No	gi|170680813|ref|YP_001746263.1|	0.99	67.64
NELG1355	501	62.87	Phage head completion-stabilization protein	Non-secretory protein	No	No hits
NELG1356	630	62.22	Phage terminase, endonuclease subunit	Non-secretory protein	No	No hits
NELG1357	1050	60.19	phage major capsid protein GpN	Signal peptide	Yes	No hits
NELG1358	855	60.94	Capsid scaffolding protein	Non-secretory protein	No	No hits
NELG1359	825	58.42	Terminase, ATPase subunit	Non-secretory protein	No	No hits
NELG1360	798	59.52	Hypothetical protein	Non-secretory protein	No	No hits
NELG1361	129	58.91	Hypothetical protein	Non-secretory protein	No	gi|160876026|ref|YP_001555342.1|	1	57.14
NELG1362	981	56.17	Probable portal protein	Non-secretory protein	No	No hits
NELG1365	177	47.46	Hypothetical protein	Non-secretory protein	No	No hits
NELG1388	1938	56.45	DNA helicase II	Non-secretory protein	No	No hits
NELG1391	420	50.71	Hypothetical protein	Signal peptide	No	gi|166713508|ref|ZP_02244715.1|	0.86	52.1
NELG1397	588	34.69	Hypothetical protein	Non-secretory protein	No	No hits
NELG1406	1353	39.99	Hypothetical protein	Non-secretory protein	No	No hits
NELG1407	1260	44.76	Hypothetical protein	Non-secretory protein	Yes	gi|160943497|ref|ZP_02090730.1|	1	52.51
NELG1408	1749	40.99	Type III restriction-modification system methylation subunit (EC 2.1.1.72)	Non-secretory protein	Yes	gi|227508918|ref|ZP_03938967.1|	0.59	53.18
NELG1409	1116	38.89	Hypothetical protein	Non-secretory protein	No	No hits
NELG1415	513	55.17	Hypothetical protein	Non-secretory protein	Yes	No hits
NELG1416	348	52.3	Hypothetical protein	Non-secretory protein	No	gi|95930871|ref|ZP_01313602.1|	0.9	75.96
NELG1435	180	59.44	Hypothetical protein	Non-secretory protein	No	No hits
NELG1436	1581	55.47	Phospoethanolamine transferase	Signal peptide	Yes	No hits
NELG1445	609	38.42	Hypothetical protein	Non-secretory protein	Yes	No hits
NELG1448	117	42.74	Hypothetical protein	Non-secretory protein	No	No hits
NELG1449	189	42.86	Hypothetical protein	Non-secretory protein	No	No hits
NELG1453	621	60.23	Hypothetical protein	Signal peptide	Yes	No hits
NELG1466	429	57.11	Hypothetical protein	Non-secretory protein	No	No hits
NELG1467	1350	45.85	Putative transcriptional regulator	Non-secretory protein	Yes	gi|71735552|ref|YP_272416.1|	1.01	60.62
NELG1471	219	48.86	Hypothetical protein	Non-secretory protein	No	No hits
NELG1473	627	38.28	Hemagglutinin/hemolysin-related protein	Signal peptide	No	gi|170718399|ref|YP_001783621.1|	0.98	80.3
NELG1481	123	53.66	Hypothetical protein	Non-secretory protein	No	No hits
NELG1488	147	59.18	Hypothetical protein	Non-secretory protein	No	No hits
NELG1490	150	51.33	Hypothetical protein	Non-secretory protein	Yes	No hits
NELG1493	168	58.93	Hypothetical protein	Non-secretory protein	No	No hits
NELG1495	126	46.03	Hypothetical protein	Non-secretory protein	No	No hits
NELG1510	213	49.3	Hypothetical protein	Non-secretory protein	No	No hits
NELG1513	627	51.99	Inner membrane protein CreD	Signal peptide	Yes	No hits
NELG1514	681	65.05	Two-component response regulator CreB	Non-secretory protein	No	No hits
NELG1515	753	55.38	Hypothetical protein	Non-secretory protein	Yes	No hits
NELG1518	975	62.26	Two-component sensor CreC	Signal peptide	Yes	No hits
NELG1523	117	39.32	Hypothetical protein	Non-secretory protein	No	No hits
NELG1536	264	53.79	Hypothetical protein	Non-secretory protein	No	No hits
NELG1539	756	50	Hypothetical protein	Non-secretory protein	Yes	No hits
NELG1544	882	28.23	Hypothetical protein	Non-secretory protein	No	No hits
NELG1548	480	51.67	S-ribosylhomocysteine lyase (EC 4.4.1.21) / Autoinducer-2 production protein LuxS	Non-secretory protein	No	gi|92114171|ref|YP_574099.1|	0.96	76.47
NELG1552	156	57.05	Hypothetical protein	Non-secretory protein	No	No hits
NELG1568	756	62.57	Hypothetical protein	Non-secretory protein	No	No hits
NELG1569	591	63.96	RNA polymerase sigma factor	Non-secretory protein	No	No hits
NELG1572	621	57.81	Putative periplasmic protein	Signal peptide	Yes	No hits
NELG1581	2067	56.22	DnaJ domain protein	Non-secretory protein	Yes	No hits
NELG1582	918	57.95	Hypothetical protein	Signal peptide	Yes	No hits
NELG1586	723	54.5	Hypothetical protein	Non-secretory protein	No	No hits
NELG1594	114	48.25	Hypothetical protein	Non-secretory protein	No	No hits
NELG1598	201	49.25	Hypothetical protein	Non-secretory protein	No	No hits
NELG1604	1146	63	Galactokinase (EC 2.7.1.6)	Non-secretory protein	Yes	gi|27365128|ref|NP_760656.1|	0.99	59.63
NELG1605	270	54.44	Hypothetical protein	Non-secretory protein	Yes	gi|120600375|ref|YP_964949.1|	0.57	60.78
NELG1607	228	54.39	Hypothetical protein	Non-secretory protein	No	gi|160899328|ref|YP_001564910.1|	0.92	52.17
NELG1608	291	58.42	Hypothetical protein	Non-secretory protein	No	gi|119469888|ref|ZP_01612726.1|	0.58	57.14
NELG1609	150	52	Hypothetical protein	Non-secretory protein	No	No hits
NELG1610	276	58.33	Hypothetical protein	Non-secretory protein	No	No hits
NELG1611	486	57.61	Hypothetical protein	Non-secretory protein	No	No hits
NELG1612	1038	63.49	Galactose-1-phosphate uridylyltransferase (EC 2.7.7.10)	Non-secretory protein	No	gi|251792978|ref|YP_003007704.1|	0.99	70.18
NELG1628	510	63.73	Putative periplasmic protein	Signal peptide	Yes	No hits
NELG1630	117	41.88	Hypothetical protein	Non-secretory protein	No	No hits
NELG1634	309	67.96	Competence protein	Signal peptide	Yes	No hits
NELG1637	501	57.49	Hypothetical protein	Signal peptide	Yes	No hits
NELG1641	120	51.67	Hypothetical protein	Non-secretory protein	No	No hits
NELG1643	159	47.8	Hypothetical protein	Non-secretory protein	No	No hits
NELG1650	135	48.89	Hypothetical protein	Non-secretory protein	No	No hits
NELG1661	168	48.81	Hypothetical protein	Non-secretory protein	No	No hits
NELG1669	552	64.13	Protein of unknown function YGGT	Signal peptide	Yes	No hits
NELG1675	900	58.56	RarD protein	Non-secretory protein	Yes	gi|52424633|ref|YP_087770.1|	0.96	59.38
NELG1676	471	53.5	Hypothetical protein	Non-secretory protein	Yes	No hits
NELG1677	168	57.14	Hypothetical protein	Non-secretory protein	No	No hits
NELG1682	159	49.06	Hypothetical protein	Non-secretory protein	No	No hits
NELG1689	1230	54.72	HrpA	Non-secretory protein	No	No hits
NELG1692	165	40.61	Hypothetical protein	Non-secretory protein	No	No hits
NELG1696	183	61.75	Hypothetical protein	Non-secretory protein	No	No hits
NELG1702	384	49.48	Hypothetical protein	Non-secretory protein	No	No hits
NELG1708	849	53.36	Hypothetical protein	Non-secretory protein	No	No hits
NELG1710	129	56.59	Hypothetical protein	Non-secretory protein	No	No hits
NELG1714	183	45.36	Hypothetical protein	Non-secretory protein	Yes	No hits
NELG1719	1572	65.71	PAP2 family protein	Signal peptide	Yes	No hits
NELG1720	918	64.6	Fatty acid desaturase	Signal peptide	Yes	No hits
NELG1723	207	38.16	Hypothetical protein	Non-secretory protein	No	No hits
NELG1744	126	54.76	Hypothetical protein	Non-secretory protein	No	No hits
NELG1751	1080	59.44	Hypothetical protein	Non-secretory protein	Yes	No hits
NELG1754	147	50.34	Hypothetical protein	Non-secretory protein	No	No hits
NELG1756	165	50.3	Hypothetical protein	Non-secretory protein	No	No hits
NELG1763	945	51.75	Hypothetical protein	Signal peptide	Yes	No hits
NELG1765	165	60	Hypothetical protein	Non-secretory protein	No	No hits
NELG1769	408	41.67	Hypothetical protein	Non-secretory protein	No	No hits
NELG1770	1773	54.77	Isocitrate dehydrogenase phosphatase (EC 2.7.11.5)/kinase (EC 3.1.3.-)	Non-secretory protein	Yes	gi|217969681|ref|YP_002354915.1|	0.97	57.14
NELG1771	834	60.55	Hypothetical protein	Non-secretory protein	Yes	No hits
NELG1775	720	59.03	Hypothetical protein	Signal peptide	Yes	No hits
NELG1776	129	48.84	Hypothetical protein	Non-secretory protein	No	No hits
NELG1781	303	59.74	Hypothetical protein	Non-secretory protein	No	No hits
NELG1782	207	47.34	Hypothetical protein	Non-secretory protein	No	No hits
NELG1783	1059	53.54	KWG Leptospira repeat protein	Signal peptide	No	No hits
NELG1796	1554	62.93	Long-chain-fatty-acid--CoA ligase (EC 6.2.1.3)	Non-secretory protein	Yes	No hits
NELG1797	837	59.74	UDP-2,3-diacylglucosamine hydrolase (EC 3.6.1.-)	Non-secretory protein	No	top 3 hits all Neisseria
NELG1800	210	40.95	Probable molybdenum-pterin binding protein	Non-secretory protein	No	gi|251792538|ref|YP_003007264.1|	1	92.75
NELG1808	126	61.11	Hypothetical protein	Non-secretory protein	No	No hits
NELG1812	174	47.13	Hypothetical protein	Non-secretory protein	No	No hits
NELG1820	1326	49.25	23S rRNA (uracil-5-) -methyltransferase rumA (EC 2.1.1.-)	Non-secretory protein	No	No hits
NELG1835	486	55.97	Hypothetical protein	Non-secretory protein	No	No hits
NELG1836	153	50.98	Hypothetical protein	Non-secretory protein	No	No hits
NELG1838	582	59.79	Hypothetical protein	Signal peptide	Yes	No hits
NELG1856	204	50.98	Hypothetical protein	Non-secretory protein	No	No hits
NELG1858	234	47.44	Hypothetical protein	Non-secretory protein	No	No hits
NELG1860	117	51.28	Hypothetical protein	Non-secretory protein	No	No hits
NELG1861	705	52.77	Hypothetical protein	Non-secretory protein	No	No hits
NELG1863	126	51.59	Hypothetical protein	Non-secretory protein	No	No hits
NELG1867	150	51.33	Hypothetical protein	Non-secretory protein	No	No hits
NELG1872	693	51.8	Putative LMP1	Signal peptide	Yes	No hits
NELG1874	768	58.33	Hypothetical protein	Non-secretory protein	Yes	No hits
NELG1876	837	58.54	Putative enzyme (3.4.-)	Signal peptide	Yes	gi|222056343|ref|YP_002538705.1|	0.92	52.92
NELG1881	261	49.04	Cell division protein FtsL-related protein	Signal peptide	Yes	No hits
NELG1896	222	50.45	Hypothetical protein	Non-secretory protein	No	No hits
NELG1919	438	57.08	3-dehydroquinate dehydratase II (EC 4.2.1.10) # AroC II	Non-secretory protein	Yes	gi|187930098|ref|YP_001900585.1|	0.89	68.22
NELG1925	492	58.13	Hypothetical protein	Non-secretory protein	No	No hits
NELG1926	498	64.26	Integral membrane protein	Non-secretory protein	No	No hits
NELG1928	114	56.14	Hypothetical protein	Non-secretory protein	No	No hits
NELG1929	540	51.85	Hypothetical protein	Non-secretory protein	Yes	No hits
NELG1939	456	63.82	Protein gp47	Non-secretory protein	No	gi|46581132|ref|YP_011940.1|	0.97	50.68
NELG1944	798	59.15	Hypothetical protein	Signal peptide	Yes	No hits
NELG1946	414	61.84	Hypothetical protein	Signal peptide	Yes	No hits
NELG1947	378	61.64	Hypothetical protein	Signal peptide	Yes	No hits
NELG1948	414	54.83	Putative thiol-disulphide oxidoreductase DCC	Non-secretory protein	No	No hits
NELG1951	147	33.33	Hypothetical protein	Non-secretory protein	Yes	No hits
NELG1953	150	54	Hypothetical protein	Non-secretory protein	No	No hits
NELG1958	960	59.9	FIG022979: MoxR-like ATPases	Non-secretory protein	No	Top 3 hits in Neisseria
NELG1959	948	60.97	FIG002343: Hypothetical protein	Non-secretory protein	Yes	No hits
NELG1960	1983	51.84	FIG001454: Transglutaminase-like enzymes, putative cysteine proteases	Signal peptide	Yes	No hits
NELG1971	396	57.32	Outer membranelipoprotein LolB precursor	Non-secretory protein	No	No hits
NELG1972	225	55.56	Hypothetical protein	Non-secretory protein	No	No hits
NELG1973	1026	51.85	Hypothetical protein	Signal peptide	No	No hits
NELG1976	495	52.73	Hypothetical protein	Signal peptide	Yes	No hits
NELG1979	123	48.78	Hypothetical protein	Non-secretory protein	No	No hits
NELG1980	123	56.91	Hypothetical protein	Non-secretory protein	No	No hits
NELG1988	723	60.58	Dehydrogenases with different specificities (related to short-chain alcohol dehydrogenases)	Non-secretory protein	No	No hits
NELG1990	1362	57.2	Putative periplasmic protein	Non-secretory protein	Yes	No hits
NELG1992	147	50.34	Hypothetical protein	Non-secretory protein	No	No hits
NELG1997	138	54.35	Hypothetical protein	Non-secretory protein	No	No hits
NELG2000	675	54.67	Hypothetical protein	Non-secretory protein	No	gi|229254100|ref|ZP_04378031.1|	0.97	61.47
NELG2004	1011	48.17	Hypothetical protein	Non-secretory protein	No	No hits
NELG2011	447	57.27	Phosphoesterase (EC 3.1.-.-)	Non-secretory protein	Yes	No hits
NELG2014	126	23.81	Hypothetical protein	Non-secretory protein	Yes	No hits
NELG2020	609	47.62	Hemerythrin-like metal-binding protein	Non-secretory protein	No	No hits
NELG2053	1491	61.84	Glycolate dehydrogenase (EC 1.1.99.14), subunit GlcD	Non-secretory protein	Yes	gi|170691368|ref|ZP_02882533.1|	1.01	58.72
NELG2059	2181	59.7	Malate synthase G (EC 2.3.3.9)	Non-secretory protein	No	gi|120609111|ref|YP_968789.1|	1	67.35
NELG2062	180	36.67	Hypothetical protein	Non-secretory protein	No	No hits
NELG2070	297	50.51	Hypothetical protein	Non-secretory protein	No	No hits
NELG2072	219	52.97	Hypothetical protein	Non-secretory protein	No	No hits
NELG2074	156	60.26	Hypothetical protein	Non-secretory protein	No	No hits
NELG2075	381	54.59	Hypothetical protein	Non-secretory protein	No	No hits
NELG2079	921	61.78	Protein of unknown function DUF534	Signal peptide	Yes	gi|148653509|ref|YP_001280602.1|	0.85	54.44
NELG2080	117	51.28	Hypothetical protein	Non-secretory protein	No	No hits
NELG2082	900	60.89	Inner-membrane translocator	Non-secretory protein	Yes	gi|148653510|ref|YP_001280603.1|	0.98	65.53
NELG2083	795	61.38	ABC transporter, ATP-binding protein	Non-secretory protein	No	gi|93006425|ref|YP_580862.1|	1	78.71
NELG2085	2418	56.16	TonB-dependent receptor	Signal peptide	Yes	No hits
NELG2087	543	56.91	Putative deoxyribonucleotidase	Non-secretory protein	No	gi|163858832|ref|YP_001633130.1|	1.01	52.75
NELG2088	135	50.37	Hypothetical protein	Non-secretory protein	No	No hits
NELG2089	216	53.24	Hypothetical protein	Non-secretory protein	No	No hits
NELG2091	138	43.48	Hypothetical protein	Non-secretory protein	No	No hits
NELG2097	729	49.11	Hypothetical protein	Signal peptide	Yes	No hits
NELG2098	120	41.67	Hypothetical protein	Non-secretory protein	No	No hits
NELG2107	129	53.49	Hypothetical protein	Non-secretory protein	No	No hits
NELG2113	504	49.6	Hypothetical protein	Non-secretory protein	Yes	No hits
NELG2114	231	47.62	Hypothetical protein	Non-secretory protein	No	No hits
NELG2116	711	53.31	Methyltransferase type 12	Non-secretory protein	No	No hits
NELG2124	114	46.49	Hypothetical protein	Non-secretory protein	No	No hits
NELG2129	228	50.88	Hypothetical protein	Non-secretory protein	No	No hits
NELG2130	651	47.62	Hypothetical protein	Non-secretory protein	No	No hits
NELG2131	354	48.31	Hypothetical protein	Non-secretory protein	No	No hits
NELG2133	132	31.06	Hypothetical protein	Non-secretory protein	No	No hits
NELG2135	117	35.04	Hypothetical protein	Non-secretory protein	Yes	No hits
NELG2138	231	43.29	Hypothetical protein	Non-secretory protein	Yes	No hits
NELG2139	636	57.23	5-methylcytosine-specific restriction enzyme McrB related protein	Non-secretory protein	No	No hits
NELG2140	1035	64.15	Fatty-acid synthase II( EC:2.3.1.85 )	Non-secretory protein	Yes	No hits
NELG2143	1011	29.97	Hypothetical protein	Non-secretory protein	No	No hits
NELG2144	114	24.56	Hypothetical protein	Non-secretory protein	No	No hits
NELG2147	1896	55.8	Putative periplasmic protein	Signal peptide	Yes	No hits
NELG2151	246	54.88	Hypothetical protein	Non-secretory protein	No	No hits
NELG2165	399	61.65	FolI protein	Non-secretory protein	Yes	No hits
NELG2181	432	51.39	Hypothetical protein	Non-secretory protein	No	gi|134295439|ref|YP_001119174.1|	0.66	55.79
NELG2184	1566	45.15	Recombinase	Non-secretory protein	No	gi|223041438|ref|ZP_03611641.1|	0.98	54.01
NELG2189	159	58.49	Hypothetical protein	Non-secretory protein	No	gi|212708135|ref|ZP_03316263.1|	0.79	53.66
NELG2194	321	46.42	Hypothetical protein	Non-secretory protein	Yes	No hits
NELG2196	180	58.33	Hypothetical protein	Non-secretory protein	No	No hits
NELG2198	972	60.49	dTDP-4-dehydrorhamnose reductase (EC 1.1.1.133)	Non-secretory protein	No	gi|28170139|gb|AAM34818.1|	0.89	54.67
NELG2203	273	55.68	Hypothetical protein	Non-secretory protein	No	No hits
NELG2211	1140	58.42	Amitransferase, class V	Non-secretory protein	Yes	gi|104781826|ref|YP_608324.1|	0.97	61.79
NELG2212	144	53.47	Hypothetical protein	Non-secretory protein	No	No hits
NELG2226	849	41.93	Hypothetical protein	Non-secretory protein	Yes	No hits
NELG2228	375	40	Hypothetical protein	Non-secretory protein	No	No hits
NELG2236	723	65.7	Cell envelope integrity inner membrane protein TolA	Non-secretory protein	No	No hits
NELG2237	732	60.93	Putative tail tape measure protein	Non-secretory protein	No	No hits
NELG2240	135	45.93	Hypothetical protein	Non-secretory protein	No	No hits
NELG2242	645	54.57	Hypothetical protein	Signal peptide	No	No hits
NELG2248	180	35	Hypothetical protein	Non-secretory protein	No	No hits
NELG2254	1023	56.99	Putative lipoprotein	Signal peptide	Yes	No hits
NELG2256	420	56.19	Hypothetical protein	Non-secretory protein	No	No hits
NELG2259	726	63.36	Hypothetical protein	Non-secretory protein	No	No hits
NELG2260	579	61.14	Hypothetical protein	Signal peptide	Yes	No hits
NELG2261	1035	60.77	Iron-sulfur cluster-binding protein, Rieske family	Non-secretory protein	No	No hits
NELG2270	117	31.62	Hypothetical protein	Non-secretory protein	No	No hits
NELG2272	1497	62.59	GH3 auxin-responsive promoter	Signal peptide	No	No hits
NELG2283	945	55.13	5,10-methylenetetrahydrofolate reductase (EC 1.5.1.20)	Non-secretory protein	Yes	Top 3 hits in Neisseria
NELG2286	633	59.24	SAM-dependent methyltransferase (EC 2.1.1.-) in cluster with Hydroxyacylglutathione hydrolase (EC 3.1.2.6)	Non-secretory protein	No	No hits
NELG2289	504	55.16	Hypothetical protein	Non-secretory protein	No	No hits
NELG2342	114	46.49	Hypothetical protein	Non-secretory protein	No	No hits
NELG2343	279	57.35	Hypothetical protein	Non-secretory protein	No	No hits
NELG2348	252	42.06	Hypothetical protein	Non-secretory protein	Yes	No hits
NELG2353	171	50.88	Hypothetical protein	Non-secretory protein	No	No hits
NELG2358	633	48.82	Hypothetical protein	Signal peptide	No	No hits
NELG2360	555	54.05	Colicin V production protein	Non-secretory protein	Yes	No hits
NELG2361	357	52.38	Hypothetical protein	Non-secretory protein	No	No hits
NELG2366	393	56.49	Putative periplasmic protein	Signal peptide	No	No hits
NELG2367	135	53.33	Hypothetical protein	Signal peptide	No	No hits
NELG2390	486	58.23	Hypothetical protein	Non-secretory protein	Yes	No hits
NELG2393	138	49.28	Hypothetical protein	Non-secretory protein	No	No hits
NELG2394	567	55.03	Hypothetical protein	Signal peptide	Yes	No hits
NELG2396	135	51.85	Hypothetical protein	Non-secretory protein	No	No hits
NELG2402	660	54.7	Multiple antibiotic resistance protein marC	Non-secretory protein	Yes	gi|153833486|ref|ZP_01986153.1|	0.98	51.87
NELG2403	1521	55.1	Acetyl-CoA hydrolase( EC:3.1.2.1 )	Non-secretory protein	No	gi|93006055|ref|YP_580492.1|	0.99	70.26
NELG2405	168	47.02	Hypothetical protein	Non-secretory protein	No	No hits
NELG2411	642	57.17	Hypothetical protein	Non-secretory protein	No	No hits
NELG2414	177	56.5	Hypothetical protein	Non-secretory protein	No	No hits
NELG2416	129	51.16	Hypothetical protein	Non-secretory protein	No	No hits
NELG2421	678	52.95	Hypothetical protein	Non-secretory protein	Yes	No hits
NELG2423	456	61.62	Glycolate dehydrogenase (EC 1.1.99.14), FAD-binding subunit GlcE	Non-secretory protein	No	No hits
NELG2424	618	64.24	Glycolate dehydrogenase (EC 1.1.99.14), FAD-binding subunit GlcE	Non-secretory protein	Yes	gi|113869050|ref|YP_727539.1|	1.01	58.65
NELG2426	798	56.14	Putative integral membrane protein	Non-secretory protein	Yes	No hits
NELG2433	582	57.39	Hypothetical protein	Non-secretory protein	Yes	No hits
NELG2471	624	54.49	Acyl carrier protein phosphodiesterase	Non-secretory protein	Yes	No hits
NELG2472	135	50.37	Hypothetical protein	Non-secretory protein	No	No hits
NELG2474	399	54.39	Hypothetical protein	Non-secretory protein	No	No hits
NELG2477	297	50.17	Hypothetical protein	Non-secretory protein	Yes	No hits
NELG2480	465	52.69	Hypothetical protein	Signal peptide	Yes	No hits
NELG2485	528	58.52	3-hydroxydecaNoyl-[acyl-carrier-protein] dehydratase (EC 4.2.1.60)	Non-secretory protein	Yes	gi|146307492|ref|YP_001187957.1|	0.97	79.29
NELG2486	1215	59.26	3-oxoacyl-[acyl-carrier-protein] synthase, KASI (EC 2.3.1.41)	Non-secretory protein	No	gi|146329133|ref|YP_001209235.1|	1	77.97
NELG2493	141	44.68	Hypothetical protein	Non-secretory protein	No	No hits
NELG2495	192	48.44	Hypothetical protein	Non-secretory protein	No	No hits
NELG2497	423	48.94	Hypothetical protein	Non-secretory protein	No	No hits
NELG2499	822	59.12	Phosphomethylpyrimidine kinase (EC 2.7.4.7)	Non-secretory protein	No	gi|212710911|ref|ZP_03319039.1|	0.89	50.83
NELG2505	459	54.47	Hypothetical protein	Non-secretory protein	Yes	No hits
NELG2507	816	53.43	Undecaprenyl-diphosphatase (EC 3.6.1.27)	Non-secretory protein	Yes	gi|224541563|ref|ZP_03682102.1|	1.03	65
NELG2511	126	51.59	Hypothetical protein	Non-secretory protein	No	No hits
NELG2513	711	59.63	Putative periplasmic protein	Signal peptide	No	No hits
NELG2514	1425	63.44	Putative phospholipase D family protein	Non-secretory protein	Yes	Top 3 hits in Neisseria
NELG2515	132	46.97	Hypothetical protein	Non-secretory protein	Yes	No hits
NELG2519	618	30.74	Multimodular transpeptidase-transglycosylase (EC 2.4.1.129) (EC 3.4.-.-)	Non-secretory protein	No	No hits
NELG2523	339	40.71	Hypothetical protein	Non-secretory protein	No	No hits
NELG2528	1239	56.66	Isocitrate dehydrogenase [NADP] (EC 1.1.1.42)	Non-secretory protein	Yes	gi|119897438|ref|YP_932651.1|	1	84.67
NELG2547	141	54.61	Hypothetical protein	Non-secretory protein	No	No hits
NELG2548	135	57.04	Hypothetical protein	Signal peptide	Yes	No hits
NELG2549	420	57.38	Hypothetical protein	Non-secretory protein	No	No hits
NELG2552	120	55.83	Hypothetical protein	Non-secretory protein	No	No hits
NELG2555	1386	62.48	Hypothetical protein	Non-secretory protein	Yes	No hits
NELG2556	1095	65.11	Hypothetical protein	Non-secretory protein	No	No hits
NELG2558	339	57.52	Hypothetical protein	Signal peptide	Yes	No hits
NELG2559	459	57.52	Hypothetical protein	Non-secretory protein	Yes	No hits
NELG2563	168	54.76	Hypothetical protein	Non-secretory protein	No	No hits
NELG2565	480	49.79	Hypothetical protein	Signal peptide	No	No hits
NELG2569	147	44.9	Hypothetical protein	Non-secretory protein	Yes	No hits
NELG2575	459	55.56	Membrane protein	Non-secretory protein	Yes	No hits
NELG2583	255	54.12	Hypothetical protein	Signal peptide	Yes	No hits
NELG2588	123	56.91	Hypothetical protein	Non-secretory protein	No	No hits

## Sheet: N. sicca
Data Set S3. Neisseria strain-specific genes.
The name on each tab below indicates the species included for the given table.
Gene	Length (bp)	GC content (%)	Function	Signal peptide prediction	Transmembrane domain	Best hit	Alignment/query length	Protein identity
NSIC0006	129	44.96	Hypothetical protein	Non-secretory protein	No	No hits
NSIC0010	876	30.94	Hypothetical protein	Non-secretory protein	No	No hits
NSIC0011	1950	27.9	Hypothetical protein	Non-secretory protein	Yes	No hits
NSIC0012	948	55.06	Major facilitator family transporter	Signal peptide	Yes	No hits
NSIC0013	876	53.54	LysR-family transcriptional regulator	Non-secretory protein	No	No hits
NSIC0065	114	44.74	Hypothetical protein	Non-secretory protein	No	No hits
NSIC0067	153	47.71	Hypothetical protein	Non-secretory protein	No	No hits
NSIC0080	144	49.31	Hypothetical protein	Non-secretory protein	No	No hits
NSIC0107	135	42.96	Hypothetical protein	Non-secretory protein	No	No hits
NSIC0150	114	44.74	Hypothetical protein	Non-secretory protein	No	No hits
NSIC0155	126	36.51	Hypothetical protein	Non-secretory protein	No	No hits
NSIC0183	120	43.33	Hypothetical protein	Non-secretory protein	No	No hits
NSIC0209	129	48.06	Hypothetical protein	Non-secretory protein	No	No hits
NSIC0213	294	52.38	Hypothetical protein	Signal peptide	Yes	No hits
NSIC0215	1782	52.3	DnaJ domain protein	Non-secretory protein	Yes	No hits
NSIC0217	285	49.82	Hypothetical protein	Non-secretory protein	No	No hits
NSIC0224	234	48.29	Hypothetical protein	Non-secretory protein	No	No hits
NSIC0229	1425	40.63	Hypothetical protein	Non-secretory protein	Yes	No hits
NSIC0242	1626	28.54	Hypothetical protein	Non-secretory protein	Yes	No hits
NSIC0255	138	39.13	Hypothetical protein	Non-secretory protein	No	No hits
NSIC0257	120	54.17	Hypothetical protein	Non-secretory protein	No	No hits
NSIC0281	1002	38.92	Hypothetical protein	Signal peptide	Yes	No hits
NSIC0291	1236	47.49	Hypothetical protein	Non-secretory protein	No	No hits
NSIC0299	117	33.33	Hypothetical protein	Non-secretory protein	No	No hits
NSIC0307	114	39.47	Hypothetical protein	Non-secretory protein	No	No hits
NSIC0309	855	26.08	Hypothetical protein	Non-secretory protein	No	No hits
NSIC0314	570	51.4	Hypothetical protein	Non-secretory protein	Yes	No hits
NSIC0324	348	52.01	Hypothetical protein	Non-secretory protein	No	No hits
NSIC0342	279	64.16	Hypothetical protein	Signal peptide	Yes	No hits
NSIC0343	1371	61.49	PepSY-associated TM helix domain protein	Non-secretory protein	Yes	No hits
NSIC0344	276	65.58	Hypothetical protein	Signal peptide	Yes	No hits
NSIC0345	1131	59.24	Ferric siderophore receptor protein	Non-secretory protein	No	No hits
NSIC0346	1050	59.62	Ferric siderophore receptor protein	Signal peptide	No	No hits
NSIC0356	636	51.89	Hypothetical protein	Signal peptide	Yes	No hits
NSIC0360	711	45.15	Transcriptional regulator, AraC family	Non-secretory protein	No	No hits
NSIC0361	966	54.04	4-hydroxyproline epimerase (EC 5.1.1.8)	Non-secretory protein	No	gi|193077004|gb|ABO11753.2|	0.98	63.9
NSIC0362	1254	54.31	D-amino acid dehydrogenase (EC 1.4.99.1) family protein in hydroxy-L-proline catabolic cluster	Signal peptide	Yes	gi|212708600|ref|ZP_03316728.1|	0.95	52.76
NSIC0363	864	53.47	Dihydrodipicolinate synthase (EC 4.2.1.52)	Non-secretory protein	Yes	gi|93006045|ref|YP_580482.1|	1.01	66.67
NSIC0364	1470	53.95	Aldehyde dehydrogenase (EC 1.2.1.3)	Non-secretory protein	Yes	gi|223989997|ref|ZP_03639169.1|	1	68.78
NSIC0365	1260	52.94	Sodium/proton-dependent alanine carrier protein	Non-secretory protein	Yes	gi|126651476|ref|ZP_01723680.1|	1	71.36
NSIC0393	402	43.53	Hypothetical protein	Non-secretory protein	Yes	No hits
NSIC0427	138	47.83	Hypothetical protein	Non-secretory protein	No	No hits
NSIC0428	807	39.9	Hypothetical protein	Signal peptide	Yes	No hits
NSIC0431	852	33.69	FrpC operon protein	Non-secretory protein	Yes	No hits
NSIC0445	543	50.28	Hypothetical protein	Signal peptide	Yes	No hits
NSIC0474	333	49.55	Hypothetical protein	Non-secretory protein	No	No hits
NSIC0522	927	30.53	Hypothetical protein	Non-secretory protein	Yes	No hits
NSIC0529	285	55.79	Hypothetical protein	Non-secretory protein	No	No hits
NSIC0588	246	48.78	Hypothetical protein	Non-secretory protein	No	No hits
NSIC0591	273	41.76	Hypothetical protein	Non-secretory protein	Yes	No hits
NSIC0597	165	44.85	Hypothetical protein	Non-secretory protein	Yes	No hits
NSIC0624	2220	58.96	Ferrichrome-iron receptor	Signal peptide	Yes	gi|148826685|ref|YP_001291438.1|	0.96	60.31
NSIC0625	696	59.63	Hypothetical protein	Non-secretory protein	Yes	No hits
NSIC0626	765	57.65	ABC-type cobalamin/Fe3+-siderophores transport systems, ATPase components	Non-secretory protein	Yes	gi|21634712|gb|AAM69428.1|AF351135_1	1	65.61
NSIC0627	960	57.92	periplasmic binding protein	Signal peptide	Yes	No hits
NSIC0628	1968	61.59	Transport system permease protein	Signal peptide	Yes	gi|53732475|ref|ZP_00349492.1|	0.94	50
NSIC0666	159	40.88	pNL9_p7	Non-secretory protein	Yes	No hits
NSIC0667	1791	44.39	Hypothetical protein	Signal peptide	Yes	No hits
NSIC0669	216	48.15	Hypothetical protein	Signal peptide	Yes	No hits
NSIC0670	171	38.6	Hypothetical protein	Non-secretory protein	No	No hits
NSIC0709	1323	31.37	Hypothetical protein	Non-secretory protein	Yes	No hits
NSIC0732	195	52.31	Hypothetical protein	Non-secretory protein	No	gi|218696627|ref|YP_002404294.1|	0.92	61.02
NSIC0733	3012	46.45	COG3523: Uncharacterized protein conserved in bacteria	Non-secretory protein	Yes	No hits
NSIC0734	1623	46.15	Uncharacterized protein ImpA	Non-secretory protein	No	No hits
NSIC0735	1767	43.41	Protein ImpG/VasA	Non-secretory protein	Yes	gi|254248884|ref|ZP_04942204.1|	1.01	53.95
NSIC0736	1110	44.32	Uncharacterized protein ImpH/VasB	Non-secretory protein	No	No hits
NSIC0737	456	42.54	Hypothetical protein	Non-secretory protein	No	No hits
NSIC0738	414	46.14	Hypothetical protein	Non-secretory protein	No	No hits
NSIC0739	1434	46.79	Hypothetical protein	Signal peptide	No	No hits
NSIC0742	147	53.74	Hypothetical protein	Non-secretory protein	Yes	No hits
NSIC0750	654	56.42	SAM-dependent methyltransferase	Non-secretory protein	Yes	No hits
NSIC0760	522	47.13	Hypothetical protein	Non-secretory protein	No	No hits
NSIC0805	645	42.33	Hypothetical protein	Non-secretory protein	No	No hits
NSIC0810	1530	48.5	Uncharacterized protein ImpC	Non-secretory protein	Yes	gi|94309569|ref|YP_582779.1|	1	77.8
NSIC0811	498	45.78	Uncharacterized protein ImpB	Non-secretory protein	No	gi|212712407|ref|ZP_03320535.1|	0.98	72.22
NSIC0812	1347	41.65	Uncharacterized protein ImpJ/VasE	Non-secretory protein	No	No hits
NSIC0813	1641	36.38	Putative Outer membraneprotein	Non-secretory protein	Yes	No hits
NSIC0814	489	42.74	Hypothetical protein	Non-secretory protein	No	gi|253991306|ref|YP_003042662.1|	0.98	77.36
NSIC0815	2520	49.6	ClpB protein	Non-secretory protein	No	gi|238790225|ref|ZP_04634000.1|	0.97	58.16
NSIC0821	132	35.61	Hypothetical protein	Non-secretory protein	No	No hits
NSIC0822	267	49.06	Hypothetical protein	Signal peptide	No	No hits
NSIC0826	144	41.67	Hypothetical protein	Non-secretory protein	No	No hits
NSIC0858	519	45.28	Outermembrane protein	Non-secretory protein	No	No hits
NSIC0859	930	44.19	Hypothetical protein	Non-secretory protein	No	No hits
NSIC0861	576	55.03	Hypothetical protein	Signal peptide	Yes	No hits
NSIC0863	504	42.46	Hypothetical protein	Non-secretory protein	No	No hits
NSIC0868	669	46.49	Phenylpropionate dioxygenase and related ring-hydroxylating dioxygenases, large terminal subunit	Non-secretory protein	No	No hits
NSIC0869	174	45.98	Hypothetical protein	Non-secretory protein	No	No hits
NSIC0870	453	49.01	Hypothetical protein	Signal peptide	Yes	No hits
NSIC0871	1056	50.66	Hypothetical protein	Non-secretory protein	Yes	No hits
NSIC0872	1146	53.66	Hypothetical protein	Non-secretory protein	Yes	No hits
NSIC0878	114	46.49	Hypothetical protein	Non-secretory protein	No	No hits
NSIC0881	528	50.76	GCN5-related N-acetyltransferase	Non-secretory protein	No	No hits
NSIC0885	180	38.33	Hypothetical protein	Non-secretory protein	No	No hits
NSIC0888	582	42.44	Hypothetical protein	Non-secretory protein	Yes	No hits
NSIC0894	2520	52.38	TonB-dependent siderophore receptor	Signal peptide	Yes	No hits
NSIC0923	924	42.1	Hypothetical protein	Non-secretory protein	No	No hits
NSIC0924	405	39.75	Hypothetical protein	Non-secretory protein	No	No hits
NSIC0925	1305	44.98	Hypothetical protein	Non-secretory protein	Yes	No hits
NSIC0938	297	49.49	Hypothetical protein	Signal peptide	No	No hits
NSIC0952	693	48.92	Hypothetical protein	Signal peptide	No	No hits
NSIC0958	555	50.45	Hypothetical protein	Non-secretory protein	No	gi|217965001|ref|YP_002350679.1|	0.97	56.98
NSIC0962	180	48.89	Hypothetical protein	Non-secretory protein	No	No hits
NSIC0988	177	42.37	Hypothetical protein	Non-secretory protein	No	No hits
NSIC0989	330	51.82	Hypothetical protein	Non-secretory protein	No	No hits
NSIC1006	369	52.03	Hypothetical protein	Non-secretory protein	No	No hits
NSIC1022	378	46.03	Hypothetical protein	Non-secretory protein	No	No hits
NSIC1044	753	60.69	Hypothetical protein	Non-secretory protein	No	Top 3 hits in Neisseria
NSIC1048	123	49.59	Hypothetical protein	Non-secretory protein	No	No hits
NSIC1057	183	54.64	Hypothetical protein	Non-secretory protein	Yes	No hits
NSIC1058	627	52.31	Hypothetical protein	Signal peptide	Yes	gi|229255333|ref|ZP_04379260.1|	0.98	53.69
NSIC1066	231	48.05	Hypothetical protein	Non-secretory protein	No	No hits
NSIC1075	171	50.88	Hypothetical protein	Non-secretory protein	No	No hits
NSIC1094	1152	28.12	Hypothetical protein	Non-secretory protein	No	gi|172036748|ref|YP_001803249.1|	0.97	56.99
NSIC1095	858	31.82	DNA-methyltransferase	Non-secretory protein	No	gi|209524406|ref|ZP_03272955.1|	0.95	65.44
NSIC1100	3078	35.64	ABC transporter	Non-secretory protein	Yes	gi|30250237|ref|NP_842307.1|	1	65.73
NSIC1102	123	46.34	Hypothetical protein	Non-secretory protein	No	No hits
NSIC1124	519	49.52	Hypothetical protein	Non-secretory protein	No	No hits
NSIC1126	954	48.64	ABC transporter related	Non-secretory protein	No	gi|160896441|ref|YP_001562023.1|	0.68	53
NSIC1127	1122	45.99	Hypothetical protein	Signal peptide	Yes	No hits
NSIC1140	132	53.79	Hypothetical protein	Signal peptide	No	No hits
NSIC1142	207	48.79	Hypothetical protein	Non-secretory protein	No	No hits
NSIC1148	147	61.22	Hypothetical protein	Non-secretory protein	No	No hits
NSIC1185	693	52.09	Hypothetical protein	Non-secretory protein	No	No hits
NSIC1199	153	41.18	Hypothetical protein	Non-secretory protein	No	No hits
NSIC1218	126	47.62	Hypothetical protein	Non-secretory protein	No	No hits
NSIC1236	1464	39.48	FOG: TPR repeat	Signal peptide	Yes	No hits
NSIC1237	1950	38.15	Hypothetical protein	Signal peptide	Yes	No hits
NSIC1257	228	32.89	Hypothetical protein	Non-secretory protein	No	No hits
NSIC1263	1203	39.15	Hypothetical protein	Non-secretory protein	No	No hits
NSIC1269	243	40.74	Hypothetical protein	Non-secretory protein	No	No hits
NSIC1280	126	36.51	Hypothetical protein	Non-secretory protein	No	No hits
NSIC1285	192	49.48	Hypothetical protein	Non-secretory protein	No	No hits
NSIC1318	789	44.99	Hypothetical protein	Non-secretory protein	Yes	No hits
NSIC1370	174	33.33	Hypothetical protein	Non-secretory protein	No	No hits
NSIC1372	711	51.62	Hypothetical protein	Non-secretory protein	No	No hits
NSIC1422	198	60.61	Hypothetical protein	Non-secretory protein	No	gi|50086477|ref|YP_047987.1|	0.98	62.5
NSIC1427	144	46.53	Hypothetical protein	Non-secretory protein	No	No hits
NSIC1443	162	38.27	Hypothetical protein	Non-secretory protein	Yes	No hits
NSIC1452	1596	31.58	Serine/threonine protein kinase	Non-secretory protein	Yes	No hits
NSIC1487	735	49.93	Hypothetical protein	Non-secretory protein	No	No hits
NSIC1497	1014	49.01	Hypothetical protein	Non-secretory protein	No	No hits
NSIC1515	672	41.52	Hypothetical protein	Signal peptide	Yes	No hits
NSIC1523	459	44.23	Hypothetical protein	Signal peptide	Yes	No hits
NSIC1525	699	54.94	Hypothetical protein	Non-secretory protein	Yes	No hits
NSIC1526	666	54.95	Hypothetical protein	Non-secretory protein	No	No hits
NSIC1527	162	47.53	Hypothetical protein	Non-secretory protein	No	No hits
NSIC1531	144	63.89	Hypothetical protein	Non-secretory protein	No	No hits
NSIC1532	135	61.48	Hypothetical protein	Non-secretory protein	No	No hits
NSIC1533	1986	53.52	COG0330: Membrane protease subunits, stomatin/prohibitin homologs	Non-secretory protein	No	No hits
NSIC1534	168	49.4	Hypothetical protein	Non-secretory protein	No	No hits
NSIC1535	732	47.54	Hypothetical protein	Non-secretory protein	Yes	No hits
NSIC1537	117	40.17	Hypothetical protein	Non-secretory protein	No	No hits
NSIC1550	1008	27.68	Hypothetical protein	Non-secretory protein	Yes	No hits
NSIC1562	132	37.12	Hypothetical protein	Non-secretory protein	No	No hits
NSIC1568	993	36.15	KWG Leptospira repeat protein	Signal peptide	Yes	No hits
NSIC1614	249	39.36	Hypothetical protein	Non-secretory protein	No	No hits
NSIC1627	1350	31.19	Hypothetical protein	Non-secretory protein	Yes	No hits
NSIC1630	249	49.4	Hypothetical protein	Non-secretory protein	No	No hits
NSIC1650	894	39.37	Hypothetical protein	Non-secretory protein	No	No hits
NSIC1651	903	46.62	Hypothetical protein	Non-secretory protein	No	No hits
NSIC1652	777	52.51	Hypothetical protein	Signal peptide	Yes	No hits
NSIC1655	819	49.45	Hypothetical protein	Non-secretory protein	No	No hits
NSIC1658	1356	29.87	Hypothetical protein	Non-secretory protein	Yes	No hits
NSIC1685	138	35.51	Hypothetical protein	Non-secretory protein	No	No hits
NSIC1687	744	50	Hypothetical protein	Signal peptide	Yes	No hits
NSIC1729	177	48.02	Hypothetical protein	Non-secretory protein	Yes	No hits
NSIC1747	498	56.63	Hypothetical protein	Signal peptide	Yes	No hits
NSIC1751	141	51.77	Hypothetical protein	Non-secretory protein	No	No hits
NSIC1759	114	41.23	Hypothetical protein	Non-secretory protein	No	No hits
NSIC1760	378	42.86	Hypothetical protein	Signal peptide	Yes	No hits
NSIC1814	282	46.1	Hypothetical protein	Non-secretory protein	Yes	No hits
NSIC1819	504	52.38	Transcriptional regulator	Non-secretory protein	No	gi|160898546|ref|YP_001564128.1|	0.91	55.26
NSIC1821	129	45.74	Hypothetical protein	Non-secretory protein	No	No hits
NSIC1822	114	35.96	Hypothetical protein	Non-secretory protein	No	No hits
NSIC1839	375	47.47	Hypothetical protein	Signal peptide	Yes	No hits
NSIC1840	621	44.93	Hypothetical protein	Non-secretory protein	No	No hits
NSIC1841	453	53.42	FOG: TPR repeat	Non-secretory protein	Yes	gi|170701150|ref|ZP_02892123.1|	0.95	65.73
NSIC1846	525	51.05	Ribosomal-protein-S5p-alanine acetyltransferase	Non-secretory protein	No	gi|228471681|ref|ZP_04056454.1|	1	62.64
NSIC1885	1146	50.87	Hypothetical protein	Non-secretory protein	Yes	No hits
NSIC1888	669	42.6	LemA family protein	Non-secretory protein	Yes	No hits
NSIC1890	708	26.13	Hypothetical protein	Non-secretory protein	Yes	No hits
NSIC1894	375	47.73	Hypothetical protein	Signal peptide	No	No hits
NSIC1899	126	50	Hypothetical protein	Non-secretory protein	No	No hits
NSIC1901	1263	51.94	Sulfate ABC transporter, periplasmic sulfate-binding protein	Non-secretory protein	Yes	gi|146309359|ref|YP_001189824.1|	0.73	62.34
NSIC1907	168	50	Hypothetical protein	Non-secretory protein	No	No hits
NSIC1918	180	46.67	Hypothetical protein	Non-secretory protein	No	No hits
NSIC1957	1308	42.97	Hypothetical protein	Signal peptide	Yes	No hits
NSIC1960	114	42.11	Hypothetical protein	Signal peptide	No	No hits
NSIC1970	594	56.73	Glutathione S-transferase (EC 2.5.1.18)	Non-secretory protein	Yes	No hits
NSIC1984	627	57.26	DNA repair system specific for alkylated DNA	Non-secretory protein	No	gi|239500951|ref|ZP_04660261.1|	1	56.52
NSIC1985	834	59.71	ADA regulatory protein / Methylated-DNA--protein-cysteine methyltransferase (EC 2.1.1.63)	Non-secretory protein	No	No hits
NSIC1988	762	59.84	Short-chain dehydrogenase/reductase SDR	Signal peptide	Yes	gi|78060280|ref|YP_366855.1|	0.98	66.4
NSIC2006	1077	48.47	Integral membrane protein TerC	Non-secretory protein	Yes	Top 3 hits in Neisseria
NSIC2016	423	49.88	Hypothetical protein	Signal peptide	Yes	No hits
NSIC2017	114	40.35	Hypothetical protein	Non-secretory protein	No	No hits
NSIC2069	246	36.18	Hypothetical protein	Non-secretory protein	No	No hits
NSIC2070	114	47.37	Hypothetical protein	Non-secretory protein	No	No hits
NSIC2105	114	38.6	Hypothetical protein	Non-secretory protein	No	No hits
NSIC2110	315	48.57	Hypothetical protein	Non-secretory protein	Yes	No hits
NSIC2114	117	56.41	Hypothetical protein	Non-secretory protein	No	No hits
NSIC2118	135	49.63	Hypothetical protein	Non-secretory protein	No	No hits
NSIC2130	333	42.94	Hypothetical protein	Non-secretory protein	No	No hits
NSIC2159	135	44.44	Hypothetical protein	Non-secretory protein	Yes	No hits
NSIC2177	831	38.27	Hypothetical protein	Signal peptide	Yes	No hits
NSIC2178	222	41.89	Hypothetical protein	Non-secretory protein	No	No hits
NSIC2189	147	42.18	Hypothetical protein	Non-secretory protein	No	No hits
NSIC2227	780	34.23	Hypothetical protein	Non-secretory protein	No	gi|218555135|ref|YP_002388048.1|	0.89	52.81
NSIC2261	606	53.63	Putative periplasmic protein	Signal peptide	Yes	No hits
NSIC2262	174	51.15	Hypothetical protein	Non-secretory protein	No	No hits
NSIC2266	552	50.18	Hypothetical protein	Signal peptide	Yes	No hits
NSIC2273	1818	49.72	Hypothetical protein	Signal peptide	Yes	No hits
NSIC2278	228	41.23	Hypothetical protein	Non-secretory protein	No	No hits
NSIC2291	411	51.58	Thiamin ABC transporter, transmembrane component	Signal peptide	Yes	No hits
NSIC2293	1161	39.71	Hypothetical protein	Non-secretory protein	Yes	No hits
NSIC2300	303	44.22	Hypothetical protein	Non-secretory protein	No	No hits
NSIC2302	660	42.58	Hypothetical protein	Signal peptide	Yes	No hits
NSIC2309	129	41.86	Hypothetical protein	Non-secretory protein	No	No hits
NSIC2310	588	45.92	LemA family protein	Signal peptide	Yes	No hits
NSIC2351	258	35.27	Hypothetical protein	Non-secretory protein	No	No hits
NSIC2353	141	38.3	Hypothetical protein	Non-secretory protein	No	No hits
NSIC2364	195	34.87	Hypothetical protein	Non-secretory protein	No	No hits
NSIC2383	801	39.45	Hypothetical protein	Non-secretory protein	No	No hits
NSIC2396	117	44.44	Hypothetical protein	Non-secretory protein	No	No hits
NSIC2405	120	40.83	Hypothetical protein	Non-secretory protein	No	No hits
NSIC2406	1041	36.5	Hypothetical protein	Non-secretory protein	No	No hits
NSIC2451	192	38.54	Hypothetical protein	Non-secretory protein	No	No hits
NSIC2452	423	34.04	Hypothetical protein	Non-secretory protein	No	No hits
NSIC2500	531	49.91	Hypothetical protein	Signal peptide	No	No hits
NSIC2501	120	42.5	Hypothetical protein	Non-secretory protein	No	No hits
NSIC2502	594	49.66	Hypothetical protein	Signal peptide	Yes	No hits
NSIC2503	801	46.44	Hypothetical protein	Non-secretory protein	Yes	gi|240949364|ref|ZP_04753706.1|	1	75.56
NSIC2512	150	40	Hypothetical protein	Signal peptide	Yes	No hits
NSIC2527	633	43.13	Calponin homology domain protein, Putative	Non-secretory protein	No	No hits
NSIC2545	117	40.17	Hypothetical protein	Non-secretory protein	No	No hits
NSIC2584	1173	42.63	Hypothetical protein	Signal peptide	No	No hits
NSIC2602	123	37.4	Hypothetical protein	Non-secretory protein	No	No hits
NSIC2604	525	55.24	Hypothetical protein	Signal peptide	No	No hits
NSIC2606	429	44.06	Hypothetical protein	Signal peptide	Yes	No hits
NSIC2628	525	48.19	Hypothetical protein	Non-secretory protein	No	No hits
NSIC2629	117	35.04	Hypothetical protein	Non-secretory protein	No	No hits
NSIC2637	153	55.56	Hypothetical protein	Signal peptide	No	No hits
NSIC2665	159	44.03	Hypothetical protein	Non-secretory protein	No	No hits
NSIC2667	1038	50.29	Hypothetical protein	Non-secretory protein	No	No hits
NSIC2691	1467	29.38	Hypothetical protein	Non-secretory protein	No	No hits
NSIC2693	441	40.82	Hypothetical protein	Signal peptide	Yes	No hits
NSIC2712	942	56.69	TonB-dependent receptor	Non-secretory protein	No	No hits
NSIC2713	2340	51.92	TonB-dependent receptor	Signal peptide	Yes	No hits
NSIC2718	195	44.1	Hypothetical protein	Non-secretory protein	No	No hits
NSIC2720	240	47.08	Hypothetical protein	Non-secretory protein	No	No hits
NSIC2721	117	49.57	Hypothetical protein	Non-secretory protein	Yes	No hits
NSIC2724	576	40.1	Hypothetical protein	Non-secretory protein	No	No hits
NSIC2726	216	51.85	Hypothetical protein	Non-secretory protein	No	No hits
NSIC2730	2841	54.63	Hypothetical protein	Non-secretory protein	Yes	No hits
NSIC2731	195	49.74	Hypothetical protein	Non-secretory protein	No	No hits
NSIC2732	375	48	Hypothetical protein	Non-secretory protein	Yes	No hits
NSIC2736	381	56.96	Hypothetical protein	Non-secretory protein	No	No hits
NSIC2737	141	55.32	Hypothetical protein	Non-secretory protein	No	No hits
NSIC2738	492	53.86	Hypothetical protein	Non-secretory protein	No	No hits
NSIC2739	2028	57.64	Phage terminase GpA	Non-secretory protein	No	gi|213971969|ref|ZP_03400067.1|	0.98	57.73
NSIC2763	120	53.33	Hypothetical protein	Non-secretory protein	Yes	No hits
NSIC2767	306	46.73	Hypothetical protein	Non-secretory protein	No	No hits
NSIC2782	126	42.86	Hypothetical protein	Non-secretory protein	Yes	No hits
NSIC2786	864	57.87	Hypothetical protein	Non-secretory protein	No	gi|251792795|ref|YP_003007521.1|	0.99	90.49
NSIC2809	987	38.5	Hypothetical protein	Non-secretory protein	Yes	No hits
NSIC2839	381	49.61	Hypothetical protein	Non-secretory protein	No	gi|126665824|ref|ZP_01736805.1|	0.87	69.72
NSIC2841	192	41.67	Hypothetical protein	Non-secretory protein	No	No hits

## Sheet: N. mucosa
Data Set S3. Neisseria strain-specific genes.
The name on each tab below indicates the species included for the given table.
Gene	Length (bp)	GC content (%)	Function	Signal peptide prediction	Transmembrane domain	Best hit	Alignment/query length	Protein identity
NMUC0011	396	47.47	Hypothetical protein	Signal peptide	Yes	No hits
NMUC0018	174	52.3	Hypothetical protein	Non-secretory protein	No	No hits
NMUC0026	1212	33.66	Hypothetical protein	Non-secretory protein	No	No hits
NMUC0032	762	57.74	Hypothetical protein	Non-secretory protein	No	No hits
NMUC0033	1053	56.7	Hypothetical protein	Non-secretory protein	Yes	No hits
NMUC0053	474	42.83	Hypothetical protein	Non-secretory protein	No	No hits
NMUC0075	117	43.59	Hypothetical protein	Non-secretory protein	No	No hits
NMUC0089	417	52.28	Hypothetical protein	Non-secretory protein	Yes	No hits
NMUC0091	669	53.06	Respiratory nitrate reductase delta chain (EC 1.7.99.4)	Non-secretory protein	No	gi|73538829|ref|YP_299196.1|	0.97	52.56
NMUC0092	684	49.12	Respiratory nitrate reductase gamma chain (EC 1.7.99.4)	Non-secretory protein	Yes	Top 3 hits in Neisseria
NMUC0115	177	38.98	Hypothetical protein	Non-secretory protein	No	No hits
NMUC0125	546	57.88	Hypothetical protein	Non-secretory protein	No	No hits
NMUC0162	123	26.02	Hypothetical protein	Non-secretory protein	No	No hits
NMUC0177	144	33.33	Hypothetical protein	Non-secretory protein	Yes	No hits
NMUC0259	303	54.46	Hypothetical protein	Signal peptide	Yes	No hits
NMUC0262	1188	30.13	ATP/GTP-binding protein	Non-secretory protein	No	No hits
NMUC0263	762	30.97	Hypothetical protein	Non-secretory protein	No	No hits
NMUC0272	231	41.56	Hypothetical protein	Non-secretory protein	No	No hits
NMUC0274	162	45.68	Hypothetical protein	Non-secretory protein	No	No hits
NMUC0304	978	46.63	Hypothetical protein	Signal peptide	Yes	No hits
NMUC0325	699	46.64	Hypothetical protein	Non-secretory protein	No	No hits
NMUC0328	768	38.02	Hypothetical protein	Non-secretory protein	No	No hits
NMUC0356	813	27.8	Hypothetical protein	Non-secretory protein	Yes	No hits
NMUC0403	117	46.15	Hypothetical protein	Non-secretory protein	No	No hits
NMUC0412	114	46.49	Hypothetical protein	Non-secretory protein	No	No hits
NMUC0415	222	47.75	Hypothetical protein	Non-secretory protein	No	No hits
NMUC0423	258	37.21	Hypothetical protein	Non-secretory protein	Yes	No hits
NMUC0431	147	34.69	Hypothetical protein	Non-secretory protein	No	No hits
NMUC0474	204	40.69	Hypothetical protein	Non-secretory protein	No	No hits
NMUC0477	117	41.03	Hypothetical protein	Non-secretory protein	No	No hits
NMUC0485	117	31.62	Hypothetical protein	Non-secretory protein	No	No hits
NMUC0493	246	48.37	Hypothetical protein	Non-secretory protein	No	No hits
NMUC0502	969	38.7	Hypothetical protein	Non-secretory protein	No	No hits
NMUC0525	162	50.62	Hypothetical protein	Non-secretory protein	No	No hits
NMUC0526	663	47.81	Hypothetical protein	Signal peptide	Yes	No hits
NMUC0527	141	50.35	Hypothetical protein	Non-secretory protein	No	No hits
NMUC0566	120	40	Hypothetical protein	Non-secretory protein	No	No hits
NMUC0572	612	52.78	Putative periplasmic protein	Signal peptide	Yes	No hits
NMUC0578	186	41.4	Hypothetical protein	Non-secretory protein	No	No hits
NMUC0589	138	42.75	Hypothetical protein	Signal peptide	No	No hits
NMUC0594	138	43.48	Hypothetical protein	Non-secretory protein	Yes	No hits
NMUC0597	141	43.26	Hypothetical protein	Non-secretory protein	No	No hits
NMUC0612	180	44.44	Hypothetical protein	Non-secretory protein	No	No hits
NMUC0629	174	45.4	Hypothetical protein	Non-secretory protein	Yes	No hits
NMUC0633	336	53.27	Hypothetical protein	Signal peptide	Yes	No hits
NMUC0640	702	38.18	Hypothetical protein	Non-secretory protein	Yes	No hits
NMUC0667	135	39.26	Hypothetical protein	Non-secretory protein	No	No hits
NMUC0677	474	45.36	Hypothetical protein	Non-secretory protein	No	No hits
NMUC0678	183	40.44	Hypothetical protein	Non-secretory protein	No	No hits
NMUC0721	249	49	Hypothetical protein	Non-secretory protein	No	No hits
NMUC0732	153	32.03	Hypothetical protein	Non-secretory protein	Yes	No hits
NMUC0749	186	51.61	Hypothetical protein	Non-secretory protein	No	No hits
NMUC0756	162	35.19	Hypothetical protein	Non-secretory protein	No	No hits
NMUC0804	960	56.67	Inosine-uridine preferring nucleoside hydrolase (EC 3.2.2.1)	Non-secretory protein	Yes	gi|86138679|ref|ZP_01057252.1|	0.97	54.02
NMUC0898	129	48.06	Hypothetical protein	Non-secretory protein	No	No hits
NMUC0905	123	33.33	Hypothetical protein	Non-secretory protein	No	No hits
NMUC0935	495	44.24	No significant database matches	Non-secretory protein	No	gi|157375342|ref|YP_001473942.1|	0.9	68.24
NMUC0948	174	50	Hypothetical protein	Non-secretory protein	No	No hits
NMUC0963	1356	54.35	Carnitine O-palmitoyltransferase II, Putative( EC:2.3.1.21 )	Non-secretory protein	Yes	No hits
NMUC1042	741	50.88	Colicin import membrane protein	Signal peptide	Yes	No hits
NMUC1067	429	52.21	Transcriptional regulator, ModE family	Non-secretory protein	No	Top 3 hits in Neisseria
NMUC1095	132	46.21	Hypothetical protein	Non-secretory protein	No	No hits
NMUC1119	1260	54.84	DNA-cytosine methyltransferase	Non-secretory protein	Yes	gi|1709155|sp|P50196.1|MTE8_ECOLX	0.97	70.37
NMUC1120	729	47.46	Hypothetical cytosolic protein	Non-secretory protein	No	gi|91215329|ref|ZP_01252300.1|	0.94	56.14
NMUC1133	2220	53.74	Outer membraneferripyoverdine receptor	Signal peptide	No	No hits
NMUC1134	135	48.89	Hypothetical protein	Non-secretory protein	No	No hits
NMUC1171	132	51.52	Hypothetical protein	Non-secretory protein	No	No hits
NMUC1228	123	43.09	Hypothetical protein	Non-secretory protein	Yes	No hits
NMUC1290	129	41.09	Hypothetical protein	Non-secretory protein	No	No hits
NMUC1293	621	40.58	Isoprenylcysteine carboxyl methyltransferase	Non-secretory protein	Yes	No hits
NMUC1308	114	50	Hypothetical protein	Non-secretory protein	No	No hits
NMUC1313	183	50.27	Hypothetical protein	Non-secretory protein	No	No hits
NMUC1327	153	39.87	Hypothetical protein	Non-secretory protein	No	No hits
NMUC1342	666	45.5	Hypothetical protein	Signal peptide	Yes	No hits
NMUC1359	915	35.96	Hypothetical protein	Non-secretory protein	Yes	No hits
NMUC1364	129	39.53	Hypothetical protein	Non-secretory protein	Yes	No hits
NMUC1377	2463	48.4	TspA protein	Signal peptide	Yes	No hits
NMUC1379	132	29.55	Hypothetical protein	Non-secretory protein	No	No hits
NMUC1381	183	40.98	Hypothetical protein	Non-secretory protein	Yes	No hits
NMUC1402	309	46.28	Hypothetical protein	Non-secretory protein	No	No hits
NMUC1403	1041	40.83	Hypothetical protein	Non-secretory protein	No	No hits
NMUC1404	582	43.99	Hypothetical protein	Non-secretory protein	Yes	No hits
NMUC1405	1689	56.84	Hypothetical protein	Non-secretory protein	No	No hits
NMUC1406	1833	57.56	Hypothetical protein	Non-secretory protein	Yes	No hits
NMUC1407	405	57.78	Hypothetical protein	Non-secretory protein	No	gi|146329092|ref|YP_001209660.1|	0.97	59.23
NMUC1408	4176	55.48	Phage tail tape measure protein	Non-secretory protein	Yes	No hits
NMUC1409	174	49.43	Hypothetical protein	Signal peptide	Yes	No hits
NMUC1410	759	56.13	Hypothetical protein	Non-secretory protein	Yes	No hits
NMUC1411	465	56.99	Hypothetical protein	Non-secretory protein	No	No hits
NMUC1412	432	54.63	Mu-like prophage Flumu G protein	Non-secretory protein	No	No hits
NMUC1413	411	54.99	Hypothetical protein	Non-secretory protein	No	No hits
NMUC1414	990	56.26	Elements of external origin; phage-related functions and prophages	Non-secretory protein	No	No hits
NMUC1415	330	53.64	Hypothetical protein	Non-secretory protein	No	No hits
NMUC1416	915	58.47	Hypothetical protein	Non-secretory protein	Yes	No hits
NMUC1419	1296	53.55	F protein	Non-secretory protein	No	No hits
NMUC1420	1398	56.15	Hypothetical protein	Non-secretory protein	Yes	No hits
NMUC1423	135	45.19	Hypothetical protein	Non-secretory protein	No	No hits
NMUC1450	117	43.59	Hypothetical protein	Non-secretory protein	No	No hits
NMUC1452	504	45.63	Hypothetical protein	Non-secretory protein	Yes	No hits
NMUC1453	222	41.44	Hypothetical protein	Non-secretory protein	No	No hits
NMUC1454	273	43.22	Addiction module toxin, RelE/StbE family	Non-secretory protein	No	No hits
NMUC1455	195	45.13	Hypothetical protein	Non-secretory protein	No	No hits
NMUC1457	129	35.66	Hypothetical protein	Non-secretory protein	No	No hits
NMUC1458	165	45.45	Hypothetical protein	Non-secretory protein	No	gi|16764260|ref|NP_459875.1|	0.94	58.82
NMUC1459	762	57.74	Hypothetical protein	Non-secretory protein	No	No hits
NMUC1460	156	51.28	Hypothetical protein	Non-secretory protein	No	No hits
NMUC1461	213	46.01	Hypothetical protein	Non-secretory protein	No	No hits
NMUC1462	225	41.78	Hypothetical protein	Non-secretory protein	No	No hits
NMUC1463	117	57.26	Hypothetical protein	Non-secretory protein	No	No hits
NMUC1464	252	59.13	Hypothetical protein	Non-secretory protein	No	No hits
NMUC1465	288	47.92	Hypothetical protein	Non-secretory protein	No	No hits
NMUC1466	423	52.25	KlcA	Non-secretory protein	Yes	No hits
NMUC1467	327	40.67	Hypothetical protein	Non-secretory protein	No	No hits
NMUC1470	1593	62.4	C-5 cytosine-specific DNA methylase family protein	Non-secretory protein	No	gi|167034457|ref|YP_001669688.1|	1.1	51.11
NMUC1471	492	52.24	Hypothetical protein	Non-secretory protein	No	No hits
NMUC1474	1623	54.34	Hypothetical protein	Non-secretory protein	No	No hits
NMUC1479	1323	56.24	Inner membrane protein forms channel for type IV secretion of T-DNA complex (VirB10)	Non-secretory protein	Yes	No hits
NMUC1481	747	48.73	Inner membrane protein forms channel for type IV secretion of T-DNA complex (VirB8)	Non-secretory protein	Yes	No hits
NMUC1483	474	48.95	Hypothetical protein	Signal peptide	Yes	No hits
NMUC1484	399	42.36	Hypothetical protein	Signal peptide	Yes	No hits
NMUC1485	975	44.21	Integral inner membrane protein of type IV secretion complex (VirB6)	Non-secretory protein	Yes	No hits
NMUC1486	663	50.38	Minor pilin of type IV secretion complex (VirB5)	Signal peptide	Yes	No hits
NMUC1488	402	47.01	Hypothetical protein	Non-secretory protein	Yes	No hits
NMUC1489	351	49.57	Hypothetical protein	Non-secretory protein	Yes	No hits
NMUC1490	621	55.07	Lytic transglycosylase	Signal peptide	Yes	No hits
NMUC1496	1356	32.3	Hypothetical protein	Non-secretory protein	Yes	No hits
NMUC1511	162	51.23	Hypothetical protein	Non-secretory protein	No	No hits
NMUC1566	135	51.85	Hypothetical protein	Non-secretory protein	Yes	No hits
NMUC1583	249	50.6	Hypothetical protein	Non-secretory protein	Yes	No hits
NMUC1589	372	40.59	Hypothetical protein	Non-secretory protein	No	gi|251793526|ref|YP_003008255.1|	1	91.06
NMUC1590	465	50.54	Hypothetical protein	Non-secretory protein	No	No hits
NMUC1610	246	51.22	Hypothetical protein	Non-secretory protein	No	No hits
NMUC1618	150	48.67	Hypothetical protein	Non-secretory protein	No	No hits
NMUC1621	120	39.17	Hypothetical protein	Non-secretory protein	No	No hits
NMUC1673	228	51.75	Hypothetical protein	Non-secretory protein	No	No hits
NMUC1675	1425	41.05	Hypothetical protein	Non-secretory protein	No	No hits
NMUC1676	1419	42	Hypothetical protein	Non-secretory protein	No	No hits
NMUC1677	2163	48.4	N-6 DNA methylase	Non-secretory protein	No	gi|159027726|emb|CAO89595.1|	1	57.81
NMUC1692	114	32.46	Hypothetical protein	Non-secretory protein	No	No hits
NMUC1719	483	53.62	Hypothetical protein	Signal peptide	No	No hits
NMUC1723	840	52.98	Zn-dependent hydrolases, including glyoxylases	Non-secretory protein	No	gi|152979203|ref|YP_001344832.1|	0.98	51.65
NMUC1724	174	52.3	GloB protein	Signal peptide	Yes	No hits
NMUC1732	168	40.48	Hypothetical protein	Non-secretory protein	No	No hits
NMUC1747	1011	26.71	Hypothetical protein	Signal peptide	Yes	No hits
NMUC1765	1119	51.47	Cell division protein FtsK	Signal peptide	Yes	No hits
NMUC1859	153	41.18	Hypothetical protein	Non-secretory protein	No	No hits
NMUC1898	120	38.33	Hypothetical protein	Non-secretory protein	No	No hits
NMUC1911	114	36.84	Hypothetical protein	Non-secretory protein	No	No hits
NMUC1912	117	43.59	Hypothetical protein	Non-secretory protein	No	No hits
NMUC1948	138	54.35	Hypothetical protein	Non-secretory protein	No	No hits
NMUC1961	150	40	Hypothetical protein	Non-secretory protein	No	No hits
NMUC1992	120	35.83	Hypothetical protein	Non-secretory protein	No	No hits
NMUC2074	177	42.94	Hypothetical protein	Non-secretory protein	No	No hits
NMUC2078	144	49.31	Hypothetical protein	Non-secretory protein	No	No hits
NMUC2095	165	40	Hypothetical protein	Non-secretory protein	No	No hits
NMUC2098	681	50.95	Molybdenum transport ATP-binding protein ModC (TC 3.A.1.8.1)	Non-secretory protein	No	gi|187478954|ref|YP_786978.1|	0.96	50
NMUC2099	672	53.57	Molybdenum transport system permease protein ModB (TC 3.A.1.8.1)	Non-secretory protein	Yes	gi|254523747|ref|ZP_05135802.1|	0.97	73.73
NMUC2100	753	50.33	Molybdenum ABC transporter, periplasmic molybdenum-binding protein ModA (TC 3.A.1.8.1)	Signal peptide	Yes	Top 3 hits in Neisseria
NMUC2101	438	51.83	Molybdenum cofactor biosynthesis protein E; Molybdopterin converting factor subunit 2	Non-secretory protein	No	Top 3 hits in Neisseria
NMUC2102	261	56.32	Molybdopterin-converting factor chain 1	Non-secretory protein	No	Top 3 hits in Neisseria
NMUC2103	234	51.28	Molybdenum cofactor biosynthesis protein C	Non-secretory protein	No	Top 3 hits in Neisseria
NMUC2104	132	56.06	Hypothetical protein	Non-secretory protein	No	No hits
NMUC2105	567	53.97	Molybdopterin-guanine dinucleotide biosynthesis protein A	Non-secretory protein	No	No hits
NMUC2106	978	52.15	Molybdenum cofactor biosynthesis protein A	Non-secretory protein	No	Top 3 hits in Neisseria
NMUC2107	1227	53.46	Molybdopterin biosynthesis protein A	Non-secretory protein	Yes	Top 3 hits in Neisseria
NMUC2108	1383	50.76	Nitrate/nitrite transporter	Non-secretory protein	Yes	Top 3 hits in Neisseria
NMUC2109	1260	49.76	Nitrate/nitrite transporter	Non-secretory protein	Yes	Top 3 hits in Neisseria
NMUC2110	429	47.32	Transcriptional regulator, ModE family	Non-secretory protein	Yes	No hits
NMUC2142	831	35.5	Hypothetical protein	Non-secretory protein	No	gi|227537292|ref|ZP_03967341.1|	1	67.03
NMUC2148	165	44.85	Hypothetical protein	Non-secretory protein	No	No hits
NMUC2151	348	47.99	Hypothetical protein	Non-secretory protein	No	No hits
NMUC2242	1086	29.1	Hypothetical protein	Non-secretory protein	No	gi|166363854|ref|YP_001656127.1|	0.94	50.3
NMUC2247	3156	30.86	DEAD/DEAH box helicase domain protein	Non-secretory protein	Yes	gi|84616889|emb|CAJ13783.1|	1	58.52
NMUC2248	813	30.5	Hypothetical protein	Non-secretory protein	No	gi|84616888|emb|CAJ13782.1|	1.01	57.35
NMUC2254	153	41.18	Hypothetical protein	Non-secretory protein	No	No hits
NMUC2275	126	34.92	Hypothetical protein	Non-secretory protein	No	No hits
NMUC2276	189	43.39	Hypothetical protein	Non-secretory protein	No	No hits
NMUC2299	537	51.4	Hypothetical protein	Non-secretory protein	Yes	No hits
NMUC2350	162	32.1	Hypothetical protein	Non-secretory protein	Yes	No hits
NMUC2374	123	39.02	Hypothetical protein	Non-secretory protein	No	No hits
NMUC2398	351	47.29	Hypothetical protein	Non-secretory protein	No	Top 3 hits in Neisseria
NMUC2409	615	50.89	Hypothetical protein	Signal peptide	Yes	No hits
NMUC2412	129	48.84	Hypothetical protein	Non-secretory protein	No	No hits
NMUC2414	1839	49.32	Transferrin-binding protein-related protein	Signal peptide	Yes	No hits
NMUC2431	171	43.27	Hypothetical protein	Non-secretory protein	No	No hits
NMUC2461	132	28.03	Hypothetical protein	Non-secretory protein	No	gi|165977165|ref|YP_001652758.1|	1	65.12
NMUC2468	192	47.4	Hypothetical protein	Non-secretory protein	No	No hits
NMUC2469	192	38.54	Hypothetical protein	Non-secretory protein	No	No hits
NMUC2495	135	37.78	Hypothetical protein	Non-secretory protein	Yes	No hits
NMUC2523	339	48.38	Hypothetical protein	Non-secretory protein	No	No hits
NMUC2524	126	42.86	Hypothetical protein	Non-secretory protein	No	No hits
NMUC2525	507	50.69	Hypothetical protein	Non-secretory protein	No	No hits
NMUC2531	114	45.61	Hypothetical protein	Non-secretory protein	No	No hits
NMUC2543	138	42.03	Hypothetical protein	Non-secretory protein	No	No hits
NMUC2556	1131	49.16	Hypothetical protein	Non-secretory protein	No	No hits

## Sheet: N. flavescens
Data Set S3. Neisseria strain-specific genes.
The name on each tab below indicates the species included for the given table.
Gene	Length (bp)	GC content (%)	Function	Signal peptide prediction	Transmembrane domain	Best hit	Alignment/query length	Protein identity
NFLA0055	453	49.01	Hemagglutinin/hemolysin-related protein	Non-secretory protein	No	No hits
NFLA0124	696	36.21	Hypothetical protein	Signal peptide	Yes	No hits
NFLA0222	183	49.18	Hypothetical protein	Non-secretory protein	Yes	No hits
NFLA0255	210	37.14	Hypothetical protein	Non-secretory protein	No	No hits
NFLA0344	1242	48.79	Hypothetical protein	Non-secretory protein	Yes	No hits
NFLA0345	435	50.8	Hypothetical protein	Non-secretory protein	No	No hits
NFLA0346	174	48.28	Hypothetical protein	Non-secretory protein	No	No hits
NFLA0347	330	53.94	Hypothetical protein	Non-secretory protein	No	Top 3 hits in Neisseria
NFLA0350	1995	46.92	Hypothetical protein	Non-secretory protein	Yes	No hits
NFLA0356	3204	54.46	Phage tail length tape-measure protein 1	Non-secretory protein	Yes	No hits
NFLA0360	189	48.15	Hypothetical protein	Non-secretory protein	No	No hits
NFLA0361	339	55.46	Hypothetical protein	Non-secretory protein	No	No hits
NFLA0362	192	50.52	Hypothetical protein	Non-secretory protein	No	No hits
NFLA0363	753	41.57	Hypothetical protein	Signal peptide	Yes	No hits
NFLA0366	318	53.14	gp7	Non-secretory protein	Yes	No hits
NFLA0367	282	56.74	Hypothetical protein	Non-secretory protein	No	No hits
NFLA0368	1236	54.05	Phage major capsid protein #Fam0006	Signal peptide	Yes	gi|237747842|ref|ZP_04578322.1|	0.99	55.15
NFLA0369	846	53.78	Prophage Clp protease-like protein	Non-secretory protein	Yes	gi|194366275|ref|YP_002028885.1|	1.01	56.84
NFLA0370	1242	52.98	Phage portal protein	Non-secretory protein	Yes	gi|237747840|ref|ZP_04578320.1|	0.97	51.38
NFLA0371	1689	53.82	Phage terminase large subunit	Non-secretory protein	No	gi|170723107|ref|YP_001750795.1|	0.97	61.58
NFLA0372	585	53.85	Hypothetical protein	Non-secretory protein	No	No hits
NFLA0373	198	33.84	Hypothetical protein	Non-secretory protein	No	No hits
NFLA0380	141	46.81	Hypothetical protein	Non-secretory protein	No	No hits
NFLA0381	375	42.67	Hypothetical protein	Non-secretory protein	No	No hits
NFLA0382	213	40.38	Hypothetical protein	Non-secretory protein	No	No hits
NFLA0383	132	34.09	Hypothetical protein	Non-secretory protein	No	No hits
NFLA0384	705	52.2	Hypothetical protein	Non-secretory protein	No	No hits
NFLA0385	252	56.75	Hypothetical protein	Non-secretory protein	No	No hits
NFLA0424	1230	44.39	Hypothetical protein	Non-secretory protein	No	No hits
NFLA0425	306	45.42	Hypothetical protein	Signal peptide	Yes	No hits
NFLA0426	990	44.75	Thymidylate synthase (EC 2.1.1.45)	Non-secretory protein	Yes	No hits
NFLA0485	600	39.83	Hypothetical protein	Non-secretory protein	No	No hits
NFLA0498	1158	34.63	Dca	Non-secretory protein	No	No hits
NFLA0522	1044	28.07	Hypothetical protein	Non-secretory protein	No	No hits
NFLA0685	753	40.64	Serine/threonine protein phosphatase	Non-secretory protein	No	gi|46133519|ref|ZP_00203191.1|	1	76.8
NFLA0686	1305	30.88	Hypothetical protein	Non-secretory protein	No	gi|145633203|ref|ZP_01788934.1|	1	63.76
NFLA0687	1911	31.82	Hypothetical protein	Non-secretory protein	No	gi|145633202|ref|ZP_01788933.1|	1.02	54.94
NFLA0881	120	42.5	Hypothetical protein	Non-secretory protein	No	No hits
NFLA0882	822	36.74	Hypothetical protein	Non-secretory protein	Yes	No hits
NFLA0893	918	35.08	DNA adenine methylase( EC:2.1.1.72 )	Non-secretory protein	No	gi|225304458|ref|ZP_03740976.1|	0.9	68.12
NFLA0894	843	28.35	Type II restriction endonuclease	Non-secretory protein	Yes	gi|225304457|ref|ZP_03740975.1|	0.98	65.45
NFLA0950	1845	29.81	Hypothetical protein	Non-secretory protein	Yes	gi|114778245|ref|ZP_01453117.1|	0.99	61.02
NFLA0953	129	34.88	Hypothetical protein	Non-secretory protein	No	No hits
NFLA0962	444	45.5	Hypothetical protein	Signal peptide	Yes	No hits
NFLA0992	465	50.97	Putative transcriptional regulator	Non-secretory protein	No	gi|42629677|ref|ZP_00155222.1|	0.96	62.16
NFLA1008	852	24.77	Hypothetical protein	Non-secretory protein	No	No hits
NFLA1020	5550	43.12	Autotransporter adhesin	Non-secretory protein	No	No hits
NFLA1021	6177	45.86	Hypothetical protein	Signal peptide	No	No hits
NFLA1022	3411	48.78	Adhesin	Non-secretory protein	No	No hits
NFLA1023	2130	49.2	Hypothetical protein	Signal peptide	Yes	No hits
NFLA1063	129	39.53	Hypothetical protein	Non-secretory protein	No	No hits
NFLA1068	501	43.91	Hypothetical protein	Non-secretory protein	No	No hits
NFLA1075	2994	44.32	Putative type I site-specific restriction-modification system, R subunit	Non-secretory protein	No	gi|145631518|ref|ZP_01787286.1|	1	98.49
NFLA1076	1293	34.88	Type I restriction-modification system, specificity subunit S (EC 3.1.21.3)	Non-secretory protein	No	gi|229847074|ref|ZP_04467180.1|	1.03	68.93
NFLA1078	2382	45.47	Putative type I restriction-modification system, methyltransferase subunit	Non-secretory protein	No	gi|148827246|ref|YP_001291999.1|	0.99	94.8
NFLA1133	336	57.14	Hypothetical protein	Signal peptide	Yes	No hits
NFLA1137	717	36.4	Hypothetical protein	Non-secretory protein	No	No hits
NFLA1219	1059	27.29	Hypothetical protein	Non-secretory protein	No	No hits
NFLA1293	1437	40.85	Hypothetical protein	Signal peptide	Yes	No hits
NFLA1314	1248	41.59	Hypothetical protein	Signal peptide	Yes	No hits
NFLA1320	114	32.46	Hypothetical protein	Non-secretory protein	No	No hits
NFLA1348	225	54.22	Hypothetical protein	Signal peptide	Yes	No hits
NFLA1437	825	28.36	Hypothetical protein	Non-secretory protein	Yes	No hits
NFLA1438	1083	28.72	Hypothetical protein	Non-secretory protein	No	No hits
NFLA1445	1206	28.19	Hypothetical protein	Non-secretory protein	Yes	No hits
NFLA1719	147	37.41	Hypothetical protein	Non-secretory protein	No	No hits
NFLA1729	306	48.69	Phage associated protein	Non-secretory protein	No	No hits
NFLA1741	1134	34.04	Type II restriction enzyme HpaII (EC 3.1.21.4)	Non-secretory protein	No	No hits
NFLA1769	153	40.52	Hypothetical protein	Non-secretory protein	No	No hits
NFLA1793	501	45.91	Hypothetical protein	Non-secretory protein	No	No hits
NFLA1853	699	44.49	TspB2	Non-secretory protein	Yes	No hits
NFLA1915	798	25.19	Hypothetical protein	Non-secretory protein	Yes	No hits
NFLA1916	1185	29.54	Hypothetical protein	Non-secretory protein	Yes	No hits
NFLA2009	159	44.65	Hypothetical protein	Non-secretory protein	Yes	No hits
NFLA2062	114	41.23	Hypothetical protein	Non-secretory protein	Yes	No hits
NFLA2116	189	49.21	Hypothetical protein	Non-secretory protein	No	No hits
NFLA2152	807	30.11	Hypothetical protein	Non-secretory protein	No	No hits
NFLA2218	795	43.77	Putative lipoprotein GNA2132	Non-secretory protein	No	No hits

## Sheet: N. subflava
Data Set S3. Neisseria strain-specific genes.
The name on each tab below indicates the species included for the given table.
Gene	Length (bp)	GC content (%)	Function	Signal peptide prediction	Transmembrane domain	Best hit	Alignment/query length	Protein identity
NSUB0031	1884	46.34	Outer membrane protein	Non-secretory protein	Yes	No hits
NSUB0055	126	53.17	Hypothetical protein	Signal peptide	Yes	No hits
NSUB0087	495	49.49	Hypothetical protein	Non-secretory protein	No	No hits
NSUB0088	1467	54.87	Conserved hypothetical protein; putative peptide signal	Signal peptide	No	No hits
NSUB0089	900	32.44	Hypothetical protein	Non-secretory protein	No	No hits
NSUB0110	1263	36.5	DNA-cytosine methyltransferase	Non-secretory protein	No	gi|189500352|ref|YP_001959822.1|	0.99	63.07
NSUB0111	2181	34.11	Putative two-component system sensor histidine kinase, Putative heat shock protein	Non-secretory protein	No	gi|157368815|ref|YP_001476804.1|	0.99	56.69
NSUB0112	1140	34.21	Hypothetical protein	Non-secretory protein	No	No hits
NSUB0116	1383	35.21	Hypothetical protein	Non-secretory protein	No	No hits
NSUB0117	1386	38.96	NERD domain protein	Non-secretory protein	No	gi|54308777|ref|YP_129797.1|	0.82	55.53
NSUB0118	3558	38.06	Hypothetical protein	Non-secretory protein	Yes	No hits
NSUB0144	342	33.33	Hypothetical protein	Non-secretory protein	No	No hits
NSUB0154	1245	50.76	Hypothetical protein	Non-secretory protein	No	gi|39653745|ref|NP_945310.1|	0.57	62.18
NSUB0156	630	46.03	Hypothetical bacteriophage protein	Non-secretory protein	No	No hits
NSUB0157	1194	49.16	Hypothetical protein	Non-secretory protein	No	No hits
NSUB0158	351	45.87	Hypothetical protein	Non-secretory protein	No	No hits
NSUB0159	696	52.01	Hypothetical protein	Non-secretory protein	No	gi|167856100|ref|ZP_02478842.1|	0.93	51.4
NSUB0160	744	48.66	Hypothetical protein	Non-secretory protein	No	No hits
NSUB0161	210	49.05	Hypothetical protein	Non-secretory protein	No	No hits
NSUB0162	126	48.41	Hypothetical protein	Non-secretory protein	No	No hits
NSUB0163	2682	50.86	COG0741: Soluble lytic murein transglycosylase and related regulatory proteins (some contain LysM/invasin domains)	Non-secretory protein	Yes	No hits
NSUB0164	174	48.85	Hypothetical protein	Non-secretory protein	No	gi|167856092|ref|ZP_02478834.1|	0.81	60.87
NSUB0165	399	48.87	Hypothetical protein	Non-secretory protein	Yes	gi|167856091|ref|ZP_02478833.1|	0.96	58.27
NSUB0166	444	47.07	Hypothetical protein	Non-secretory protein	No	No hits
NSUB0175	198	48.99	Hypothetical protein	Non-secretory protein	No	No hits
NSUB0177	1314	47.34	Hypothetical protein	Non-secretory protein	No	gi|167554177|ref|ZP_02347918.1|	0.84	54.47
NSUB0178	1272	46.23	Phage terminase large subunit	Non-secretory protein	No	gi|145629819|ref|ZP_01785613.1|	0.96	65.2
NSUB0180	135	50.37	Hypothetical protein	Non-secretory protein	No	No hits
NSUB0181	489	43.76	Hypothetical protein	Non-secretory protein	No	No hits
NSUB0182	129	45.74	Hypothetical protein	Non-secretory protein	No	No hits
NSUB0184	123	46.34	Hypothetical protein	Signal peptide	Yes	No hits
NSUB0185	120	49.17	Hypothetical protein	Non-secretory protein	No	No hits
NSUB0186	264	45.45	Hypothetical protein	Non-secretory protein	No	No hits
NSUB0187	576	46.18	C-5 cytosine-specific DNA methylase	Non-secretory protein	Yes	No hits
NSUB0196	216	46.3	Hypothetical protein	Non-secretory protein	No	No hits
NSUB0197	399	45.86	Hypothetical protein	Non-secretory protein	No	No hits
NSUB0198	279	51.25	Hypothetical protein	Non-secretory protein	No	No hits
NSUB0199	180	42.22	Hypothetical protein	Non-secretory protein	Yes	No hits
NSUB0200	249	45.38	Hypothetical protein	Non-secretory protein	No	No hits
NSUB0201	873	44.79	Recombinational DNA repair protein RecT (prophage associated)	Non-secretory protein	No	No hits
NSUB0202	492	43.09	Hypothetical protein	Non-secretory protein	No	gi|219870805|ref|YP_002475180.1|	0.93	59.21
NSUB0204	240	35.42	Hypothetical protein	Non-secretory protein	Yes	No hits
NSUB0205	885	47.91	Putative phage associated protein	Non-secretory protein	No	No hits
NSUB0206	468	46.58	Hypothetical protein	Non-secretory protein	Yes	No hits
NSUB0207	174	48.85	Hypothetical protein	Non-secretory protein	No	No hits
NSUB0210	219	43.38	Hypothetical protein	Signal peptide	Yes	No hits
NSUB0265	219	46.12	Hypothetical protein	Non-secretory protein	No	No hits
NSUB0266	477	45.7	Hypothetical protein	Non-secretory protein	Yes	gi|229254514|ref|ZP_04378444.1|	0.75	55.08
NSUB0268	120	30.83	Hypothetical protein	Non-secretory protein	No	No hits
NSUB0296	690	45.8	Hypothetical protein	Non-secretory protein	No	gi|213963590|ref|ZP_03391842.1|	0.98	64.44
NSUB0339	1545	40.58	TspB protein	Signal peptide	Yes	No hits
NSUB0345	318	54.09	Hypothetical protein	Signal peptide	No	No hits
NSUB0348	117	59.83	Hypothetical protein	Non-secretory protein	No	No hits
NSUB0354	825	31.64	Hypothetical protein	Non-secretory protein	Yes	No hits
NSUB0368	183	39.89	Hypothetical protein	Non-secretory protein	No	No hits
NSUB0395	864	44.68	Hypothetical protein	Non-secretory protein	No	No hits
NSUB0399	393	49.11	Hypothetical protein	Signal peptide	Yes	No hits
NSUB0418	750	31.2	Hypothetical protein	Non-secretory protein	No	gi|19704882|ref|NP_602377.1|	1	53.82
NSUB0510	471	43.1	Hypothetical protein	Signal peptide	Yes	No hits
NSUB0515	225	44.44	Hypothetical protein	Non-secretory protein	Yes	No hits
NSUB0556	129	50.39	Hypothetical protein	Signal peptide	No	No hits
NSUB0564	195	41.03	Hypothetical protein	Non-secretory protein	No	gi|255588101|ref|XP_002534500.1|	0.98	74.6
NSUB0653	924	30.41	Hypothetical protein	Non-secretory protein	No	No hits
NSUB0663	843	30.13	Hypothetical protein	Non-secretory protein	Yes	gi|148652358|ref|YP_001279451.1|	1.04	51.55
NSUB0710	150	37.33	Hypothetical protein	Non-secretory protein	No	No hits
NSUB0773	141	38.3	Hypothetical protein	Non-secretory protein	No	No hits
NSUB0776	204	45.59	Hypothetical protein	Non-secretory protein	Yes	gi|52425459|ref|YP_088596.1|	0.82	69.09
NSUB0777	315	41.27	Probable transcriptional regulator	Non-secretory protein	No	gi|52425458|ref|YP_088595.1|	0.91	66.32
NSUB0789	627	42.58	Hypothetical protein	Non-secretory protein	Yes	No hits
NSUB0790	891	45.34	Hypothetical protein	Signal peptide	Yes	gi|152977819|ref|YP_001343448.1|	0.95	59.43
NSUB0791	231	40.69	Probable tautomerase ydcE (EC 5.3.2.-)	Non-secretory protein	No	gi|152977820|ref|YP_001343449.1|	1	65.79
NSUB0792	906	50.44	Probable transcriptional regulator	Non-secretory protein	Yes	gi|152979291|ref|YP_001344920.1|	0.97	52.92
NSUB0798	291	40.21	FMN oxidoreductase CC3083	Non-secretory protein	No	No hits
NSUB0799	1041	44.67	Hypothetical protein	Non-secretory protein	No	gi|52425449|ref|YP_088586.1|	0.99	82.56
NSUB0800	324	43.21	Putative LysR-type transcriptional regulator	Non-secretory protein	No	gi|52426231|ref|YP_089368.1|	0.97	50
NSUB0801	135	42.96	Hypothetical protein	Non-secretory protein	No	gi|182679456|ref|YP_001833602.1|	0.95	69.05
NSUB0802	177	46.89	Hypothetical protein	Non-secretory protein	No	No hits
NSUB0838	777	26.13	Hypothetical protein	Non-secretory protein	Yes	No hits
NSUB0875	906	31.9	Hypothetical protein	Non-secretory protein	No	gi|237729915|ref|ZP_04560396.1|	0.99	51.01
NSUB0891	756	40.74	Hypothetical protein	Signal peptide	Yes	No hits
NSUB0916	2565	49.04	Dextranase( EC:3.2.1.11 )	Non-secretory protein	No	No hits
NSUB0937	882	38.32	Hypothetical protein	Non-secretory protein	No	No hits
NSUB0990	186	51.08	Hypothetical protein	Signal peptide	Yes	No hits
NSUB1015	426	53.29	Hypothetical protein	Non-secretory protein	No	No hits
NSUB1062	1011	46.09	Hypothetical protein	Non-secretory protein	No	No hits
NSUB1331	552	39.49	Hypothetical protein	Signal peptide	Yes	No hits
NSUB1359	843	28.71	Hypothetical protein	Non-secretory protein	Yes	No hits
NSUB1420	378	37.83	Hypothetical protein	Non-secretory protein	No	No hits
NSUB1463	267	38.2	Hypothetical protein	Non-secretory protein	Yes	No hits
NSUB1464	324	42.9	Hypothetical protein	Non-secretory protein	Yes	No hits
NSUB1465	288	48.61	Hypothetical protein	Signal peptide	Yes	No hits
NSUB1466	348	41.95	Hypothetical protein	Non-secretory protein	Yes	No hits
NSUB1569	708	53.53	Hypothetical protein	Signal peptide	No	No hits
NSUB1611	1119	28.33	Hypothetical protein	Non-secretory protein	No	No hits
NSUB1612	963	29.49	DNA-cytosine methyltransferase	Non-secretory protein	Yes	gi|111607698|gb|ABH10736.1|	0.99	69.4
NSUB1705	231	35.06	Hypothetical protein	Non-secretory protein	No	No hits
NSUB1706	1440	40.62	D-alanine--poly(phosphoribitol) ligase subunit 1 (EC 6.1.1.13)	Non-secretory protein	Yes	No hits
NSUB1707	1371	36.11	Hypothetical protein	Non-secretory protein	Yes	No hits
NSUB1708	1050	37.24	Transferase, hexapeptide repeat family	Non-secretory protein	No	No hits
NSUB1709	3690	39.67	Glycosyl transferase, family 2	Non-secretory protein	Yes	No hits
NSUB1721	768	33.33	Hypothetical protein	Non-secretory protein	No	No hits
NSUB1749	714	35.85	Hypothetical protein	Non-secretory protein	No	No hits
NSUB1784	186	34.41	Hypothetical protein	Non-secretory protein	No	No hits
NSUB1800	378	46.56	Hypothetical protein	Non-secretory protein	No	No hits
NSUB1808	384	50.78	Putative hypothetical Gifsy-1 prophage protein	Signal peptide	No	No hits
NSUB1811	294	44.56	YCII-related	Non-secretory protein	No	Top 3 hits in Neisseria
NSUB1829	513	45.03	N-acetylmuramoyl-L-alanine amidase	Signal peptide	Yes	No hits
NSUB1838	744	51.48	Hypothetical protein	Signal peptide	No	No hits
NSUB1848	1632	48.16	Mucin-like protein 1 precursor	Signal peptide	Yes	No hits
NSUB1940	186	45.16	Hypothetical protein	Non-secretory protein	No	No hits
NSUB1984	522	41.76	Hypothetical protein	Non-secretory protein	No	No hits
NSUB1993	708	47.46	Hypothetical protein	Non-secretory protein	No	No hits
NSUB2044	1071	28.1	Hypothetical protein	Non-secretory protein	Yes	gi|126175570|ref|YP_001051719.1|	0.98	51.58
NSUB2054	363	41.87	Transport accessory protein	Non-secretory protein	No	No hits
NSUB2069	147	48.3	Hypothetical protein	Non-secretory protein	No	No hits
NSUB2161	1668	48.44	Hemolysin activator protein precursor	Signal peptide	No	No hits
NSUB2162	3759	50.04	Hemolysin	Signal peptide	Yes	No hits
NSUB2168	852	49.06	Hypothetical protein	Non-secretory protein	No	No hits
NSUB2188	270	49.63	Hypothetical protein	Non-secretory protein	No	No hits
NSUB2236	381	56.69	4-carboxymucoNolactone decarboxylase (EC 4.1.1.44)	Non-secretory protein	No	gi|152979725|ref|YP_001345354.1|	0.9	79.65
NSUB2237	360	58.89	Transcriptional regulator, MerR family	Non-secretory protein	No	gi|152979707|ref|YP_001345336.1|	0.97	70.43

## Sheet: N. cinerea
Data Set S3. Neisseria strain-specific genes.
The name on each tab below indicates the species included for the given table.
Gene	Length (bp)	GC content (%)	Function	Signal peptide prediction	Transmembrane domain	Best hit	Alignment/query length	Protein identity
NCIN0006	231	48.05	Putative stomatin/prohibitin-family membrane protease subunit YbbK	Non-secretory protein	Yes	No hits
NCIN0046	108	33.33	Hypothetical protein	Non-secretory protein	No	No hits
NCIN0059	192	52.08	Hypothetical protein	Non-secretory protein	No	No hits
NCIN0063	261	45.59	Hypothetical protein	Non-secretory protein	No	No hits
NCIN0068	135	48.15	Hypothetical protein	Non-secretory protein	No	No hits
NCIN0087	318	40.25	Hypothetical protein	Non-secretory protein	No	gi|238020233|ref|ZP_04600659.1|	0.72	65.79
NCIN0088	1080	38.33	Hypothetical protein	Non-secretory protein	Yes	No hits
NCIN0092	234	44.02	Hypothetical protein	Non-secretory protein	No	No hits
NCIN0093	228	39.04	Hypothetical protein	Non-secretory protein	No	No hits
NCIN0098	312	41.35	pNL9_p5	Non-secretory protein	No	No hits
NCIN0101	237	41.35	Hypothetical protein	Non-secretory protein	No	No hits
NCIN0104	129	49.61	Hypothetical protein	Non-secretory protein	No	No hits
NCIN0105	750	38.8	Putative replication initiator protein	Non-secretory protein	Yes	Top 3 hits in Neisseria
NCIN0106	168	38.1	pNL871104_p1	Non-secretory protein	No	Top 3 hits in Neisseria
NCIN0108	138	42.03	Hypothetical protein	Non-secretory protein	No	No hits
NCIN0109	528	50.76	Hypothetical protein	Non-secretory protein	No	No hits
NCIN0140	138	36.96	Hypothetical protein	Non-secretory protein	No	No hits
NCIN0151	171	53.8	Hypothetical protein	Signal peptide	No	No hits
NCIN0157	1083	45.34	Putative adhesin/invasin	Signal peptide	Yes	No hits
NCIN0172	1542	30.09	Hypothetical protein	Non-secretory protein	No	No hits
NCIN0183	624	54.33	Tfp pilus assembly protein	Non-secretory protein	Yes	No hits
NCIN0228	507	50.49	Hsf-like protein	Non-secretory protein	No	No hits
NCIN0229	120	33.33	Hypothetical protein	Non-secretory protein	No	No hits
NCIN0263	270	51.85	Hypothetical protein	Non-secretory protein	No	No hits
NCIN0264	207	63.29	Hypothetical protein	Signal peptide	No	No hits
NCIN0265	294	52.04	Hypothetical protein	Non-secretory protein	Yes	No hits
NCIN0295	1818	48.29	Transferrin-binding protein-related protein	Signal peptide	Yes	No hits
NCIN0296	114	50.88	Hypothetical protein	Non-secretory protein	No	No hits
NCIN0322	162	38.27	Hypothetical protein	Non-secretory protein	No	No hits
NCIN0380	147	42.18	Hypothetical protein	Non-secretory protein	No	No hits
NCIN0446	741	46.02	Ser/Thr protein phosphatase family protein	Non-secretory protein	No	gi|225023486|ref|ZP_03712678.1|	1	50.61
NCIN0451	1365	32.45	Hypothetical protein	Non-secretory protein	Yes	No hits
NCIN0453	1320	46.14	C4-dicarboxylate transport protein	Non-secretory protein	Yes	gi|183598133|ref|ZP_02959626.1|	0.94	76.51
NCIN0520	141	39.01	Hypothetical protein	Non-secretory protein	No	No hits
NCIN0540	126	32.54	Hypothetical protein	Non-secretory protein	No	No hits
NCIN0590	150	48	Hypothetical protein	Non-secretory protein	Yes	No hits
NCIN0650	144	38.19	Hypothetical protein	Non-secretory protein	No	No hits
NCIN0651	273	54.21	Hypothetical protein	Non-secretory protein	No	No hits
NCIN0652	978	55.73	CRISPR-associated protein Cas1	Non-secretory protein	No	No hits
NCIN0653	276	57.25	Hypothetical protein	Non-secretory protein	No	No hits
NCIN0674	120	41.67	Hypothetical protein	Non-secretory protein	No	No hits
NCIN0701	129	51.16	Hypothetical protein	Non-secretory protein	No	No hits
NCIN0726	870	44.48	LasA	Non-secretory protein	Yes	No hits
NCIN0796	222	42.79	Hypothetical protein	Non-secretory protein	No	No hits
NCIN0813	1308	31.73	Hypothetical protein	Non-secretory protein	Yes	No hits
NCIN0829	750	48.67	Hypothetical protein	Non-secretory protein	No	No hits
NCIN0830	177	45.76	Hypothetical protein	Non-secretory protein	No	No hits
NCIN0884	186	41.94	Hypothetical protein	Non-secretory protein	No	No hits
NCIN0948	120	35	Hypothetical protein	Non-secretory protein	No	No hits
NCIN0985	5613	40.58	Adhesin	Signal peptide	Yes	No hits
NCIN0986	252	50.79	Hypothetical protein	Non-secretory protein	No	No hits
NCIN0987	1983	53.81	Hypothetical protein	Non-secretory protein	Yes	No hits
NCIN0988	1089	57.76	Hypothetical protein	Non-secretory protein	No	No hits
NCIN0989	162	54.94	Hypothetical protein	Non-secretory protein	No	No hits
NCIN0990	249	53.82	Hypothetical protein	Non-secretory protein	No	No hits
NCIN0992	285	55.79	Hypothetical protein	Signal peptide	No	No hits
NCIN0993	573	50.96	Hypothetical protein	Non-secretory protein	Yes	No hits
NCIN0994	114	37.72	Hypothetical protein	Non-secretory protein	No	No hits
NCIN0995	225	47.56	Hypothetical protein	Non-secretory protein	No	No hits
NCIN0996	189	59.26	Hypothetical protein	Non-secretory protein	No	No hits
NCIN0998	177	45.2	Hypothetical protein	Non-secretory protein	No	No hits
NCIN0999	372	59.14	Hypothetical protein	Non-secretory protein	No	No hits
NCIN1031	1518	53.16	TonB-dependent receptor	Signal peptide	Yes	No hits
NCIN1032	897	53.85	TonB-dependent receptor	Non-secretory protein	No	No hits
NCIN1142	123	47.97	Hypothetical protein	Non-secretory protein	No	No hits
NCIN1143	156	39.74	Hypothetical protein	Non-secretory protein	No	gi|113461464|ref|YP_719533.1|	1	72.55
NCIN1144	708	40.96	COG0148: Enolase	Non-secretory protein	No	No hits
NCIN1169	1839	49.92	Hypothetical protein	Signal peptide	Yes	No hits
NCIN1225	720	48.75	Hypothetical protein	Non-secretory protein	No	No hits
NCIN1226	297	38.05	Hypothetical protein	Non-secretory protein	No	No hits
NCIN1228	1089	48.94	Hypothetical protein	Non-secretory protein	No	No hits
NCIN1243	207	50.24	Hypothetical protein	Non-secretory protein	No	No hits
NCIN1251	411	54.26	Hypothetical protein	Non-secretory protein	Yes	No hits
NCIN1277	132	34.09	Hypothetical protein	Non-secretory protein	No	No hits
NCIN1373	117	50.43	Hypothetical protein	Non-secretory protein	No	No hits
NCIN1420	819	48.96	Hypothetical protein	Signal peptide	No	No hits
NCIN1426	891	47.59	Hypothetical protein	Non-secretory protein	No	No hits
NCIN1455	2433	50.43	Hypothetical protein	Signal peptide	Yes	No hits
NCIN1479	183	38.8	Hypothetical protein	Non-secretory protein	No	No hits
NCIN1537	126	50.79	Hypothetical protein	Non-secretory protein	No	No hits
NCIN1562	306	44.44	Hypothetical protein	Non-secretory protein	No	No hits
NCIN1578	966	38.51	Hypothetical protein	Non-secretory protein	No	No hits
NCIN1602	114	45.61	Hypothetical protein	Non-secretory protein	No	No hits
NCIN1620	165	43.03	Hypothetical protein	Non-secretory protein	Yes	No hits
NCIN1659	153	41.83	Hypothetical protein	Non-secretory protein	No	No hits
NCIN1675	210	59.52	Hypothetical protein	Signal peptide	Yes	No hits
NCIN1717	132	50.76	Hypothetical protein	Non-secretory protein	No	No hits
NCIN1753	231	50.65	Hypothetical protein	Non-secretory protein	No	No hits
NCIN1784	954	42.03	Putative haemagglutinin/invasin	Non-secretory protein	Yes	No hits
NCIN1824	132	30.3	Hypothetical protein	Non-secretory protein	No	No hits
NCIN1862	120	40.83	Hypothetical protein	Non-secretory protein	No	No hits

## Sheet: N. polysaccharea
Data Set S3. Neisseria strain-specific genes.
The name on each tab below indicates the species included for the given table.
Gene	Length (bp)	GC content (%)	Function	Signal peptide prediction	Transmembrane domain	Best hit	Alignment/query length	Protein identity
NPOL0255	999	43.74	Modification methylase EcoRI (Adenine-specificmethyltransferase EcoRI) (M.EcoRI)( EC:2.1.1.72 )	Non-secretory protein	No	gi|219872009|ref|YP_002476384.1|	1	63.96
NPOL0914	921	48.43	Putative glycosyltransferase	Non-secretory protein	Yes	gi|218704148|ref|YP_002411667.1|	1	66.89
NPOL1930	696	36.64	Hypothetical protein	Non-secretory protein	No	gi|251791673|ref|YP_003006394.1|	0.87	51.24
NPOL1166	213	55.87	Hypothetical protein	Non-secretory protein	No	gi|224024693|ref|ZP_03643059.1|	0.66	63.04
NPOL0913	726	52.34	Hypothetical protein	Non-secretory protein	Yes	gi|170732811|ref|YP_001764758.1|	0.98	55.08
NPOL0497	405	43.46	Hypothetical protein	Non-secretory protein	No	gi|251793877|ref|YP_003008609.1|	0.91	97.54
NPOL0988	714	52.52	Phage major capsid protein #Fam0046	Non-secretory protein	No	gi|33151721|ref|NP_873074.1|	1	57.38
NPOL0969	930	58.49	Putative phage tail fibre protein	Non-secretory protein	No	gi|237748165|ref|ZP_04578645.1|	0.52	52.47
NPOL1929	855	31.46	Hypothetical protein	Non-secretory protein	No	gi|251791673|ref|YP_003006394.1|	0.77	64.22
NPOL0256	1131	46.24	Hypothetical protein	Non-secretory protein	No	gi|189500105|ref|YP_001959575.1|	0.99	65.51
NPOL0683	246	48.78	Probable transcriptional regulator	Non-secretory protein	No	gi|167855653|ref|ZP_02478411.1|	0.88	54.93
NPOL0754	891	29.41	Hypothetical protein	Non-secretory protein	No	gi|169826095|ref|YP_001696253.1|	0.75	52.04
NPOL1647	507	45.76	Hypothetical protein	Non-secretory protein	No	gi|52425942|ref|YP_089079.1|	0.97	52.76
NPOL0498	1317	33.41	Hypothetical protein	Non-secretory protein	Yes	gi|239501167|ref|ZP_04660477.1|	1.02	50
NPOL1156	408	47.3	Hypothetical protein	Non-secretory protein	No	No hits
NPOL1064	624	56.57	Hypothetical protein	Non-secretory protein	Yes	No hits
NPOL1009	489	56.24	Hypothetical protein	Non-secretory protein	No	No hits
NPOL1665	213	35.68	Hypothetical protein	Non-secretory protein	No	No hits
NPOL0404	564	51.42	Hypothetical protein	Non-secretory protein	No	No hits
NPOL0499	921	42.24	Hypothetical protein	Signal peptide	Yes	No hits
NPOL0968	777	57.79	Hypothetical protein	Non-secretory protein	No	No hits
NPOL0130	948	45.89	Hypothetical protein	Signal peptide	Yes	No hits
NPOL0880	309	44.01	Hypothetical protein	Non-secretory protein	No	No hits
NPOL0812	141	30.5	Hypothetical protein	Non-secretory protein	Yes	No hits
NPOL1140	843	50.65	YadA domain protein	Non-secretory protein	No	No hits
NPOL0892	738	42.28	Hypothetical protein	Non-secretory protein	No	No hits
NPOL1439	477	44.23	Hypothetical protein	Signal peptide	No	No hits
NPOL1061	582	51.72	Type I restriction-modification system, R subunit	Non-secretory protein	Yes	No hits
NPOL1062	186	51.61	Hypothetical protein	Non-secretory protein	No	No hits
NPOL0980	426	61.74	Hypothetical protein	Non-secretory protein	No	No hits
NPOL0916	1533	48.01	Hypothetical protein	Non-secretory protein	Yes	No hits
NPOL2132	336	52.98	Hypothetical protein	Non-secretory protein	No	No hits
NPOL1451	117	58.97	Hypothetical protein	Non-secretory protein	No	No hits
NPOL1606	141	53.19	Hypothetical protein	Non-secretory protein	No	No hits
NPOL1607	309	50.81	Hypothetical protein	Non-secretory protein	No	No hits
NPOL0129	237	37.55	Hypothetical protein	Non-secretory protein	No	No hits
NPOL0682	228	52.19	Hypothetical protein	Signal peptide	Yes	No hits
NPOL1450	168	58.33	Hypothetical protein	Non-secretory protein	No	No hits
NPOL1455	159	57.86	Hypothetical protein	Non-secretory protein	No	No hits
NPOL1825	120	47.5	Hypothetical protein	Non-secretory protein	No	No hits
NPOL0960	114	58.77	Hypothetical protein	Non-secretory protein	No	No hits
NPOL0494	147	51.02	Hypothetical protein	Non-secretory protein	No	No hits
NPOL0899	135	53.33	Hypothetical protein	Non-secretory protein	No	No hits
NPOL0402	126	35.71	Hypothetical protein	Non-secretory protein	No	No hits
NPOL1452	198	51.01	Hypothetical protein	Non-secretory protein	No	No hits
NPOL0959	174	48.28	Hypothetical protein	Non-secretory protein	No	No hits
NPOL2160	210	43.33	Hypothetical protein	Non-secretory protein	No	No hits
NPOL0285	135	43.7	Hypothetical protein	Non-secretory protein	No	No hits
NPOL1440	114	44.74	Hypothetical protein	Non-secretory protein	No	No hits
NPOL0977	216	50	Hypothetical protein	Non-secretory protein	No	No hits
NPOL1335	279	47.67	Hypothetical protein	Non-secretory protein	Yes	No hits
NPOL1139	399	45.86	Hypothetical protein	Non-secretory protein	No	No hits
NPOL0681	123	39.84	Hypothetical protein	Non-secretory protein	No	No hits
NPOL1571	210	53.33	Hypothetical protein	Non-secretory protein	No	No hits
NPOL0162	186	52.69	Hypothetical protein	Non-secretory protein	No	No hits
NPOL0496	153	46.41	Hypothetical protein	Signal peptide	Yes	No hits
NPOL0629	129	22.48	Hypothetical protein	Non-secretory protein	No	No hits
NPOL0029	195	23.59	Hypothetical protein	Non-secretory protein	No	No hits
NPOL1033	144	34.03	Hypothetical protein	Non-secretory protein	No	No hits
NPOL0962	183	43.17	Hypothetical protein	Non-secretory protein	Yes	No hits
NPOL0033	156	48.08	Hypothetical protein	Non-secretory protein	No	No hits
NPOL2110	381	37.53	Hypothetical protein	Non-secretory protein	No	No hits
NPOL1208	240	38.75	Hypothetical protein	Non-secretory protein	Yes	No hits
NPOL0915	372	54.57	Putative phage glucose translocase	Signal peptide	Yes	No hits
NPOL0502	294	43.2	Hypothetical protein	Non-secretory protein	No	No hits
NPOL0232	894	44.3	Hypothetical protein	Non-secretory protein	Yes	No hits

## Sheet: N. lactamica
Data Set S3. Neisseria strain-specific genes.
The name on each tab below indicates the species included for the given table.
Gene	Length (bp)	GC content (%)	Function	Signal peptide prediction	Transmembrane domain	Best hit	Alignment/query length	Protein identity
NLAC0928	3561	33.16	Hypothetical protein	Non-secretory protein	Yes	gi|227333878|ref|ZP_03837534.1|	1	57.05
NLAC0925	441	49.21	Hypothetical protein	Non-secretory protein	No	gi|240948024|ref|ZP_04752441.1|	0.99	63.89
NLAC1234	1032	32.56	Regulatory protein CII	Non-secretory protein	No	gi|116049124|ref|YP_792074.1|	0.95	66.15
NLAC1973	1260	44.05	DNA-cytosine methyltransferase (EC 2.1.1.37)	Non-secretory protein	Yes	gi|8489198|gb|AAF75616.1|AF216814_7	1	83.93
NLAC0924	1092	53.39	Putative transposase	Non-secretory protein	Yes	gi|145637465|ref|ZP_01793123.1|	0.94	71.35
NLAC1974	1497	36.14	Hypothetical protein	Non-secretory protein	No	gi|8489196|gb|AAF75614.1|AF216814_5	1	72.69
NLAC0355	264	50.38	Hypothetical protein	Non-secretory protein	No	No hits
NLAC1141	876	32.99	Hypothetical protein	Non-secretory protein	Yes	No hits
NLAC0357	1155	47.71	ATP-dependent protease domain protein (EC 3.4.21.-)	Non-secretory protein	No	No hits
NLAC0331	123	45.53	Hypothetical protein	Non-secretory protein	No	No hits
NLAC0923	231	45.45	COG0519: GMP synthase, PP-ATPase domain/subunit	Non-secretory protein	No	No hits
NLAC1645	177	47.46	Hypothetical protein	Non-secretory protein	Yes	No hits
NLA8750	342	30.12	-	Non-secretory protein	No	gi|227371442|ref|ZP_03854926.1|	0.99	88.39
NLA8460	780	38.72	-	Non-secretory protein	Yes	gi|170717906|ref|YP_001784959.1|	0.56	52.74
NLA7320	1053	35.33	-	Non-secretory protein	No	gi|254360775|ref|ZP_04976923.1|	0.53	74.05
NLA3000	1146	52.71	-	Non-secretory protein	No	gi|37527332|ref|NP_930676.1|	0.84	56.7
NLA9050	810	41.36	-	Non-secretory protein	Yes	gi|170718403|ref|YP_001783625.1|	0.72	51.03
NLA8350	1044	33.14	-	Non-secretory protein	No	gi|149011359|ref|ZP_01832606.1|	0.99	71.22
NLA8360	2244	34.22	-	Non-secretory protein	No	gi|242244980|ref|ZP_04799417.1|	1	65.51
NLA0730	789	45.88	-	Signal peptide	Yes	gi|251792686|ref|YP_003007412.1|	0.92	60
NLA2850	1497	57.52	-	Non-secretory protein	Yes	gi|52424157|ref|YP_087294.1|	0.99	66.26
NLA2860	531	56.12	-	Non-secretory protein	No	gi|145635821|ref|ZP_01791513.1|	0.78	54.74
NLA2880	321	47.04	-	Non-secretory protein	Yes	gi|145633976|ref|ZP_01789695.1|	0.94	52
NLA2870	318	55.35	-	Non-secretory protein	No	gi|145635822|ref|ZP_01791514.1|	0.95	65
NLA7330	1749	38.42	-	Non-secretory protein	Yes	gi|154503689|ref|ZP_02040749.1|	1	57.14
NLA6700	1725	47.88	-	Non-secretory protein	Yes	No hits
NLA4230	624	38.3	-	Non-secretory protein	Yes	No hits
NLA3040	336	55.36	-	Non-secretory protein	No	No hits
NLA19530	2481	26.2	-	Non-secretory protein	Yes	No hits
NLA0740	387	41.09	-	Signal peptide	Yes	No hits
NLA18890	2865	57.14	-	Non-secretory protein	Yes	No hits
NLA0750	699	43.35	-	Signal peptide	Yes	No hits
NLA12770	519	27.36	-	Non-secretory protein	No	No hits
NLA8330	576	46.7	-	Non-secretory protein	No	No hits
NLA2910	396	48.48	-	Non-secretory protein	Yes	No hits
NLA9970	4122	56.82	-	Non-secretory protein	No	No hits
NLA1360	507	49.7	-	Non-secretory protein	No	No hits
NLA3350	1455	57.94	-	Non-secretory protein	No	No hits
NLA2840	1470	53.4	-	Non-secretory protein	Yes	No hits
NLA3140	363	47.93	-	Non-secretory protein	No	No hits
NLA8500	198	43.43	-	Non-secretory protein	Yes	No hits
NLA14580	192	50	-	Non-secretory protein	No	No hits
NLA3090	159	35.22	-	Non-secretory protein	No	No hits
NLA3070	126	43.65	-	Non-secretory protein	No	No hits
NLA2740	369	44.72	-	Non-secretory protein	No	No hits
NLA3010	141	53.9	-	Signal peptide	Yes	No hits
NLA9070	240	25.83	-	Non-secretory protein	No	No hits
NLA8320	432	44.21	-	Non-secretory protein	No	No hits

## Sheet: N. gonnorhoeae
Data Set S3. Neisseria strain-specific genes.
The name on each tab below indicates the species included for the given table.
Gene	Length (bp)	GC content (%)	Function	Signal peptide prediction	Transmembrane domain	Best hit	Alignment/query length	Protein identity
NG-MS11_contig218126896_979-1596	618	54.21	-	Non-secretory protein	No	gi|9507311|ref|NP_040408.1|	1	100
NG-MS11_contig218126896_4147-3500	648	50.46	-	Non-secretory protein	No	gi|9507314|ref|NP_040411.1|	1	100
NG-MS11_contig218126896_731-982	252	52.38	-	Non-secretory protein	No	gi|9507312|ref|NP_040409.1|	0.76	98.41
NG-MS11_contig218126896_1565-2317	753	51.39	-	Non-secretory protein	No	No hits
NGK_1461|1212512..1211751|	762	50.39	Hypothetical protein	Non-secretory protein	Yes	No hits
NGK_1455|1207621..1208307|	687	57.64	Putative phage repressor	Non-secretory protein	No	No hits
NGK_1454|1207269..1207069|	201	59.7	Methyl-accepting chemotaxis sensory transducer	Non-secretory protein	No	No hits
NGK_1045|850808..851116|	309	42.07	YecB	Non-secretory protein	Yes	Top 3 hits in Neisseria
NGO0049|47974..47441|	534	27.34	Hypothetical protein	Non-secretory protein	No	No hits
NGO1095|1058322..1057849|	474	52.32	Hypothetical protein, Putative phage associated protein	Non-secretory protein	Yes	No hits

## Sheet: N. meningitidis
Data Set S3. Neisseria strain-specific genes.
The name on each tab below indicates the species included for the given table.
Gene	Length (bp)	GC content (%)	Function	Signal peptide prediction	Transmembrane domain	Best hit	Alignment/query length	Protein identity
NMA2096|2048439..2048254|	186	33.87	Membrane pump-driving ATPase	Non-secretory protein	No	gi|145636206|ref|ZP_01791876.1|	0.93	89.47
NMA2095|2048235..2047183|	1053	31.72	Integral membrane efflux protein	Non-secretory protein	Yes	gi|227874057|ref|ZP_03992267.1|	0.99	95.65
NMA0199|182201..183319|sacA	1119	34.85	UDP-N-acetyl-D-glucosamine 2-epimerase	Non-secretory protein	No	gi|239996840|ref|ZP_04717364.1|	1	61.99
NMA1838|1782252..1781866|	387	40.31	Hypothetical DNA-binding protein	Non-secretory protein	No	gi|239503351|ref|ZP_04662661.1|	0.98	53.97
NMA1882|1806253..1804208|	2046	54.79	Transposase	Non-secretory protein	Yes	No hits
NMA1879|1802944..1802645|	300	41	Hypothetical protein	Non-secretory protein	No	No hits
NMA1872|1800896..1800702|	195	36.92	Hypothetical protein	Non-secretory protein	No	No hits
NMA1836|1781251..1781054|	198	40.4	Hypothetical protein	Signal peptide	Yes	No hits
NMA1880|1803176..1802934|	243	53.5	Hypothetical protein	Signal peptide	Yes	No hits
NMA0201|185031..185774|sacC	744	27.69	Capsule biosynthesis protein	Non-secretory protein	No	No hits
NMA1869|1799441..1799241|	201	49.25	Hypothetical protein	Non-secretory protein	No	No hits
NMA0200|183321..184958|sacB	1638	30.46	Capsule biosynthesis protein	Non-secretory protein	No	Top 3 hits in Neisseria
NMA1877|1802474..1802310|	165	52.12	Small secreted protein	Signal peptide	Yes	No hits
NMA1875|1802117..1801803|	315	43.17	Hypothetical protein	Non-secretory protein	No	No hits
NMA1881|1804166..1803252|	915	51.37	Hypothetical DNA-binding protein	Non-secretory protein	Yes	No hits
NMA1876|1802329..1802114|	216	48.61	Hypothetical protein	Non-secretory protein	Yes	No hits
NMA0202|185776..186639|sacD	864	24.54	Capsule biosynthesis protein	Non-secretory protein	Yes	No hits
NMA1870|1800092..1799442|	651	49.16	Hypothetical protein	Non-secretory protein	No	No hits
NMA1837|1781879..1781415|	465	38.28	Hypothetical protein	Non-secretory protein	No	No hits
NMA1856|1794615..1794334|	282	44.68	Hypothetical protein	Non-secretory protein	Yes	No hits
NMA1845|1785975..1785502|	474	58.23	Hypothetical protein	Non-secretory protein	No	No hits
NMA1885|1807775..1807617|	159	35.22	Hypothetical protein	Non-secretory protein	No	No hits
NMB0726|756793..758262|	1470	31.02	Type II restriction enzyme HgaI	Non-secretory protein	Yes	gi|227369139|ref|ZP_03852649.1|	0.99	56.52
NMB1265|1276099..1275806|	294	44.22	Hypothetical protein	Non-secretory protein	No	gi|221065549|ref|ZP_03541654.1|	0.97	59.57
NMB0832|856315..857457|prrC	1143	33.07	Anticodon nuclease	Non-secretory protein	Yes	gi|68248823|ref|YP_247935.1|	1	60.95
NMB0727|758259..758909|	651	32.72	N-6 adenine-specific DNA methylase	Non-secretory protein	Yes	gi|227369138|ref|ZP_03852648.1|	0.95	81.46
NMB0725|755732..756790|	1059	33.62	Modification methylase HgaI-1	Non-secretory protein	Yes	gi|227369140|ref|ZP_03852650.1|	1	65.53
NMB0066|75694..76428|ermC	735	25.71	rRNA adenine N-6-methyltransferase	Non-secretory protein	No	gi|127194|sp|P13957.1|ERMC2_STAAU	1	99.59
NMB0489|506690..505809|	882	46.37	Hypothetical protein	Non-secretory protein	Yes	No hits
NMB1311|1329008..1328772|	237	45.15	Hypothetical protein	Non-secretory protein	No	No hits
NMB1599|1660338..1660625|	288	32.99	Hypothetical protein	Non-secretory protein	No	No hits
NMB1600|1660662..1660919|	258	43.02	Hypothetical protein	Non-secretory protein	No	No hits
NMB2008|2121035..2122678|	1644	29.87	ABC transporter, ATP-binding protein-related protein	Non-secretory protein	No	No hits
NMB1011|1027290..1028237|	948	36.71	Hypothetical protein	Non-secretory protein	Yes	No hits
NMB1107|1121648..1121046|	603	38.81	Hypothetical protein	Signal peptide	No	No hits
NMB1330|1348314..1347952|	363	25.9	Hypothetical protein	Non-secretory protein	No	No hits
NMB1106|1120429..1120794|	366	59.29	Hypothetical protein	Non-secretory protein	No	No hits
NMB1597|1659607..1660038|	432	28.01	Hypothetical protein	Non-secretory protein	Yes	No hits
NMB1329|1347687..1347881|	195	32.82	Hypothetical protein	Non-secretory protein	Yes	No hits
NMB1771|1855577..1855143|	435	28.51	Hypothetical protein	Signal peptide	Yes	No hits
NMB1264|1275809..1275537|	273	41.03	Hypothetical protein	Non-secretory protein	Yes	No hits
NMB1765|1844504..1844205|	300	31.67	Hypothetical protein	Signal peptide	Yes	No hits
NMB1598|1660132..1660323|	192	20.31	Hypothetical protein	Non-secretory protein	No	No hits
NMB1084|1104693..1105214|	522	40.8	Hypothetical protein	Non-secretory protein	No	No hits
NMB1776|1860391..1860287|	105	50.48	Hypothetical protein	Non-secretory protein	No	No hits
NMC0680|700673..701728|	1056	42.99	Putative type II restriction enzyme NmeDIP	Non-secretory protein	Yes	gi|218556815|ref|YP_002389729.1|	1.02	51.53
NMC0855|860086..860472|	387	48.32	Hypothetical protein	Non-secretory protein	No	No hits
NMC0940|941802..939748|	2055	28.42	Putative ATP-dependent helicase	Non-secretory protein	No	No hits
NMC0679|699550..700701|nmeDIMP	1152	41.32	Putative modification methylase NmeDI	Non-secretory protein	Yes	Top 3 hits in Neisseria
NMC1123|1100906..1101061|	156	42.95	Putative transposase (Fragment)	Non-secretory protein	No	No hits
NMCC_1094|1077592..1078614|	1023	40.86	Modification methylase (cytosine-specific DNA methylase)	Non-secretory protein	Yes	gi|145635992|ref|ZP_01791674.1|	0.99	63.69
NME_0135	1047	39.73	-	Non-secretory protein	No	gi|148549115|ref|YP_001269217.1|	0.99	66.09
NME_0134	948	37.34	-	Non-secretory protein	No	gi|194291851|ref|YP_002007758.1|	0.99	65.38
NME_0115	1197	27.82	-	Non-secretory protein	Yes	No hits
NME_0117	840	29.05	-	Non-secretory protein	No	No hits
NME_0118	1398	28.25	-	Non-secretory protein	Yes	No hits
NME_0503	897	22.85	-	Non-secretory protein	Yes	No hits
NME_0091	1059	33.62	-	Non-secretory protein	Yes	No hits
NME_0116	1461	27.65	-	Non-secretory protein	Yes	No hits
NME_0390	846	31.91	-	Non-secretory protein	Yes	No hits
NME_1344	132	57.58	-	Non-secretory protein	No	No hits
NME_0119	96	14.58	-	Non-secretory protein	No	No hits
NMO1359	2712	44.58	-	Non-secretory protein	Yes	gi|74316955|ref|YP_314695.1|	1.01	71.13
NMOps52	345	53.33	-	Non-secretory protein	Yes	gi|171915956|ref|ZP_02931426.1|	0.89	70.3
NMO1361	1689	45.17	-	Non-secretory protein	No	gi|76810413|ref|YP_335021.1|	1.02	64.81
NMO1943	1068	47.66	-	Non-secretory protein	Yes	gi|89902795|ref|YP_525266.1|	0.99	64.39
NMO1396	654	49.69	-	Non-secretory protein	Yes	gi|145641962|ref|ZP_01797535.1|	1	54.84
NMO1363	2799	44.05	-	Non-secretory protein	Yes	gi|74316951|ref|YP_314691.1|	0.98	70.24
NMOps51	378	42.06	-	Non-secretory protein	No	gi|145634369|ref|ZP_01790079.1|	0.98	92.62
NMO1362	1740	33.68	-	Non-secretory protein	Yes	gi|76808548|ref|YP_335022.1|	1	55.69
NMO0917	441	57.37	-	Non-secretory protein	No	No hits
NMO0334	333	36.34	-	Non-secretory protein	No	No hits
NMO1641	1359	53.79	-	Non-secretory protein	Yes	No hits
NMO1169	327	32.42	-	Non-secretory protein	No	No hits
NMO0572	927	31.18	-	Non-secretory protein	No	No hits
NMO0335	492	35.77	-	Non-secretory protein	No	No hits
NMO1170	453	25.17	-	Non-secretory protein	Yes	No hits
NMO0918	717	56.62	-	Non-secretory protein	Yes	No hits
NMO0571	1353	31.93	-	Non-secretory protein	No	No hits
NMO0616	1386	32.18	-	Non-secretory protein	No	No hits
NMO0704	711	45.15	-	Non-secretory protein	No	No hits
NMO0919	258	43.8	-	Non-secretory protein	Yes	No hits
NMO0617	930	27.74	-	Non-secretory protein	No	No hits
NMO1640	618	48.38	-	Non-secretory protein	No	No hits
NMW_2552	732	34.02	-	Non-secretory protein	No	gi|218441353|ref|YP_002379682.1|	0.98	63.45
NMW_1320	297	40.74	-	Non-secretory protein	No	gi|170717378|ref|YP_001784484.1|	0.97	70.53
NMW_1319	288	50.69	-	Non-secretory protein	No	gi|170717379|ref|YP_001784485.1|	1	79.79
NMW_2424	879	48.01	-	Non-secretory protein	No	No hits
NMW_2426	870	49.31	-	Non-secretory protein	No	No hits
NMW_0462	210	54.76	-	Non-secretory protein	No	No hits
NMW_2425	588	46.6	-	Non-secretory protein	No	No hits
NMW_2433	729	44.03	-	Non-secretory protein	No	No hits
NMW_1930	753	46.22	-	Non-secretory protein	No	No hits
NMW_2281	126	50.79	-	Non-secretory protein	Yes	No hits
NMW_2432	108	34.26	-	Non-secretory protein	No	No hits
NMW_2416	99	34.34	-	Non-secretory protein	No	No hits
NMW_2128	1272	30.42	-	Non-secretory protein	No	Top 3 hits in Neisseria
