# Supplementary material for: Genome Sequencing Reveals Widespread Virulence Gene Exchange among Human Neisseria Species
Source: PLoS One. 2010 Jul 28;5(7):e11835. doi: 10.1371/journal.pone.0011835 (PMC2911385; doi:10.1371/journal.pone.0011835)
Supplement: Data Set S5 — Pathogenic Neisseria-specific genes. Tab “N. meningitides” includes the seven N. meningitidis strains analyzed; tab “N. gonorrhoeae” includes the three N. gonorrhoeae genomes studied. See supplemental reference [19] (Text S1) for abbreviations of the COG categories. (0.04 MB XLS) [file pone.0011835.s015.xls]

## Sheet: N. meningitidis
Data Set S5. Pathogenic Neisseria-specific genes.
Tab "N. meningitidis" includes the seven N. meningitidis strains analyzed; tab "N. gonorrhoeae" includes the three N. gonorrhoeae genomes studied. See supplemental reference [19] (Text S1) for abbreviations of the COG categories.
Nme_Z2491	Nme_MC58	Nme_FAM18	Nme_053442	Nme_alpha14	Nme_alpha153	Nme_alpha275	COG category	COG	Putative Function	GC content (%)	Avg. length (bp)
NMA0171|155236..155955|	NMB0104|113080..112406|	NMC0095|101057..100382|	NMCC_2047|2088911..2089468|	NMO1933	NME_1725	NMW_1024	-	-	-	40.0533	672.286
NMA0031|25101..26294|	NMB0227|236778..235585|	NMC0226|229692..228499|	NMCC_1917|1964826..1966019|	NMO1807	NME_1509	NMW_2322	P	COG1914	Mn2+ and Fe2+ transporters of the NRAMP family	53.9277	1213
NMA2099|2052971..2051961|galM	NMB0389|392024..393034|galM	NMC1778|1819051..1818014|galM	NMCC_1754|1805738..1804728|galM	NMO1652	NME_0798	NMW_0719	G	COG2017	Galactose mutarotase and related enzymes	61.5721	1035
NMA1626|1530284..1532377|	NMB0585|614111..618019|	NMC0527|554720..560809|frpC	NMCC_1320|1323464..1327372|frpA2	NMO0470	NME_2069	NMW_1892	Q	COG2931	RTX toxins and related Ca2+-binding proteins	44.8753	4233.43
NMA2005|1940096..1940491|	NMB0976|991029..991424|	NMC1668|1699812..1700210|	NMCC_1661|1691747..1692145|	NMO0876	NME_0261	NMW_2042	-	-	-	43.3445	427.714
NMA1174|1122961..1123428|	NMB0977|991714..992187|	NMC0957|955953..956513|	NMCC_0920|923003..923563|	NMO0877	NME_0260	NMW_2041	R	COG2249	Putative NADPH-quinone reductase (modulator of drug activity B)	47.0581	503
NMA1302|1217557..1217985|	NMB0986|1002035..1002466|	NMC0966|966372..966809|	NMCC_0929|933426..933857|	NMO0887	NME_0246	NMW_2026	-	-	-	48.0773	438.571
NMA1303|1218293..1218838|	NMB0987|1002774..1003319|	NMC0967|967117..967662|	NMCC_0930|934166..934711|	NMO0888	NME_0245	NMW_2025	M	COG0860	N-acetylmuramoyl-L-alanine amidase	55.1512	554.571
NMA1200|1140810..1139032|	NMB0992|1007364..1005589|hsf	NMC0978|973676..971907|	NMCC_0935|938623..936881|	NMO0900	NME_0316	NMW_2010	UW	COG5295	Autotransporter adhesin	48.2849	1806.86
NMA1603|1509410..1508859|	NMB1387|1414878..1414327|	NMC1325|1312594..1312043|	NMCC_1302|1304040..1303489|	NMO1229	NME_0400	NMW_0469	-	-	-	48.9941	561
NMA1988|1927620..1926820|	NMB1732|1815844..1815044|	NMC1652|1687399..1686599|	NMCC_1645|1679311..1678541|	NMO1549	NME_1142	NMW_0985	P	COG1230	Co/Zn/Cd efflux system component	36.9182	809.571
NMA1994|1934414..1933011|natC	NMB1737|1822464..1821061|	NMC1657|1694257..1692854|natC	NMCC_1650|1686200..1684797|natC	NMO1555	NME_1147	NMW_0991	MU	COG1538	Outer membrane protein	51.4666	1427
NMA0685|670462..670632|	NMB1781|1869957..1869787|	NMC0441|460487..460657|	NMCC_0447|463183..463350|	NMO0396	NME_0858	NMW_2278	-	-	-	32.3675	172.571
NMA0478|466919..463713|	NMB1969|2061453..2064701|	NMC1943|1967026..1970228|	NMCC_0244|261552..258346|ausP	NMO0199	NME_1413	NMW_1193	-	-	-	55.6014	3173.71
NMA0401|372238..371999|	NMB2037|2155457..2155696|	NMC2018|2068043..2068282|	NMCC_1041|1026822..1027061|	NMO0130	NME_0669	NMW_1959	T	COG2336	Growth regulator	44.3595	226.143
NMA0400|372005..371688|chpA	NMB2038|2155684..2156007|	NMC2019|2068270..2068593|chpA	NMCC_0159|162981..162664|chpA1	NMO0129	NME_0670	NMW_1960	T	COG2337	Growth inhibitor	47.4895	327.286

## Sheet: N. gonorrhoeae
Data Set S5. Pathogenic Neisseria-specific genes.
Tab "N. meningitidis" includes the seven N. meningitidis strains analyzed; tab "N. gonorrhoeae" includes the three N. gonorrhoeae genomes studied. See suplemental reference [19] (Text S1) for abbreviations of the COG categories.
Ngo_FA1090	Ngo_NCCP11945	Ngo_MS11	COG Category	COG	Putative function	GC content (%)	Avg. length (bp)
NGO0484|465978..467042|	NGK_0656|537636..538700|	NG-MS11_contig218126784_2617-1550	-	-	-	51.5492	1077.33
NGO1011|978889..978515|	NGK_0778|633173..633322|	NG-MS11_contig218126759_5337-5486	-	-	-	37.6776	227.667
NGO0076|80406..80726|	NGK_0111|82130..82450|	NG-MS11_contig218126725_1771-2067	R	COG2819	Predicted hydrolase of the alpha/beta superfamily	54.8271	316.333
NGO1104|1064401..1064096|	NGK_0663|542155..542460|	NG-MS11_contig218126748_75-380	-	-	-	61.8565	309.333
NGO0957|931182..931346|	NGK_0839|682846..682661|	NG-MS11_contig218126761_16889-16725	-	-	-	44.6622	173.667
NGO1615|1585754..1584606|	NGK_1920|1594828..1593881|	NG-MS11_contig218126786_5-883	-	-	-	54.8588	1003.33
NGO1097|1060926..1058674|	NGK_0669|545630..547882|	NG-MS11_contig218126748_3547-5802	-	-	-	59.2625	2278.67
NGO0502|480699..481127|	NGK_1433|1191772..1191344|	NG-MS11_contig218126783_19592-19164	-	-	-	58.4196	433.667
NGO0498|477821..479320|	NGK_1437|1194658..1193159|	NG-MS11_contig218126783_22472-20973	-	-	-	57.5452	1516
NGO0463|456994..456725|	NGK_0637|528607..528365|	NG-MS11_contig218126744_3324-3055	-	-	-	48.3893	263.667
NGO1619|1587782..1587600|	NGK_1925|1597100..1596876|	NG-MS11_contig218126813_191-9	-	-	-	55.2386	199
NGO1098|1062200..1060926|	NGK_0668|544356..545630|	NG-MS11_contig218126748_2276-3550	-	-	-	54.5695	1289
NGO0432|426620..426078|	NGK_0601|498486..497944|	NG-MS11_contig218126743_882-340	-	-	-	49.4892	549
NGO1088|1046638..1046153|	NGK_0675|559071..559556|	NG-MS11_contig218126749_8076-8561	-	-	-	58.4845	491.333
NGO0505|482328..482594|	NGK_1430|1190143..1189877|	NG-MS11_contig218126783_17963-17697	-	-	-	57.3582	269.667
NGO1631|1594482..1594637|	NGK_1935|1602913..1603068|	NG-MS11_contig218126837_89-244	-	-	-	49.1534	157.333
NGO0504|481987..482316|	NGK_1431|1190484..1190155|	NG-MS11_contig218126783_18304-17975	-	-	-	57.2019	333.333
NGO1090|1048468..1047173|	NGK_0673|557242..558537|	NG-MS11_contig218126749_6247-7542	-	-	-	58.782	1310
NGO0496|474408..476555|	NGK_1439|1198071..1195924|	NG-MS11_contig218126783_25886-23739	-	-	-	58.4623	2171.33
NGO1117|1071067..1071606|	NGK_1933|1601626..1601087|	NG-MS11_contig218126836_1577-1038	S	COG3600	Uncharacterized phage-associated protein	51.5306	545.333
NGO1126|1074794..1075480|	NGK_1926|1597884..1597198|	NG-MS11_contig218126813_1011-331	-	-	-	55.2787	692.333
NGO0479|464755..464039|	NGK_0651|536359..535697|	NG-MS11_contig218126746_1942-1595	K	COG2932	Predicted transcriptional regulator	51.2211	583.333
NGO1704|1660335..1660138|	NGK_2102|1735203..1735006|	NG-MS11_contig218126855_184-2	R	COG3560	Predicted oxidoreductase related to nitroreductase	48.7807	195
NGO2043|2017051..2017365|	NGK_2190|1816088..1815774|	NG-MS11_contig218126877_9062-8748	CHR	COG1052	Lactate dehydrogenase and related dehydrogenases	57.8042	318.333
NGO0622|608587..608468|	NGK_1293|1063997..1064116|	NG-MS11_contig218126778_8941-9060	-	-	-	47.2383	120.667
NGO1156|1097481..1096627|	NGK_2014|1668778..1667924|	NG-MS11_contig218126850_11371-10517	-	-	-	52.375	864.333
NGO1100|1062720..1062478|	NGK_0667|543836..544375|	NG-MS11_contig218126748_1723-2295	-	-	-	54.0455	456
NGO0464|457872..457189|	NGK_0638|529512..528829|	NG-MS11_contig218126744_4202-3519	-	-	-	45.2294	691.333
NGO0495|472990..474411|	NGK_1440|1199420..1198068|	NG-MS11_contig218126783_26965-25883	-	-	-	57.6942	1301
NGO1891|1858506..1858225|	NGK_2369|1973955..1974236|	NG-MS11_contig218126871_3254-2973	-	-	-	54.452	284.667
NGO1131|1077648..1078061|	NGK_1472|1217913..1218125|	NG-MS11_contig218126823_14-148	-	-	-	59.7795	257
NGO1614|1584498..1584232|	NGK_1919|1593773..1593507|	NG-MS11_contig218126786_991-1257	-	-	-	48.456	269.667
NGO1012|979764..978886|	NGK_0776|631913..632596|	NG-MS11_contig218126759_4075-5115	-	-	-	38.1186	876.333
NGO0485|467039..468400|	NGK_0657|538697..540058|	NG-MS11_contig218126784_1553-192	L	COG0305	Replicative DNA helicase	54.0467	1376.67
NGO1089|1047117..1046644|	NGK_0674|558607..559065|	NG-MS11_contig218126749_7597-8070	-	-	-	56.1593	473.667
NGO0802|793665..793934|	NGK_1009|820604..820230|	NG-MS11_contig218126769_4029-3655	-	-	-	42.5318	343.333
NGO0725|723466..723158|	NGK_1158|947971..948300|	NG-MS11_contig218126774_5109-5438	-	-	-	57.0523	326.333
NGO0123|134372..135646|	NGK_0168|134327..135340|	NG-MS11_contig218126728_4098-5033	M	COG0845	Membrane-fusion protein	48.3182	1087.33
NGO1000|973064..972837|	NGK_0789|640856..641107|	NG-MS11_contig218126760_5339-5590	-	-	-	50.7957	246.333
NGO1959|1936475..1936678|	NGK_2288|1896169..1895966|	NG-MS11_contig218126885_4996-4793	R	COG0579	Predicted dehydrogenase	58.7406	206
NGO0503|481153..481926|	NGK_1432|1191318..1190545|	NG-MS11_contig218126783_19138-18365	-	-	-	52.8161	782
NGO1618|1587603..1587112|	NGK_1924|1596879..1596388|	NG-MS11_contig218126812_641-399	-	-	-	51.8878	414.333
NGO0491|470508..470915|	NGK_1444|1203102..1202695|	NG-MS11_contig218126783_30917-30510	-	-	-	52.9163	412
NGO1132|1078087..1078281|	NGK_1473|1218151..1218345|	NG-MS11_contig218126823_174-368	-	-	-	46.5346	197
NGO0501|480370..480702|	NGK_1434|1192242..1191769|	NG-MS11_contig218126783_20071-19589	-	-	-	57.9179	434
NGO1010|978314..977880|	NGK_0779|633523..633957|	NG-MS11_contig218126759_5909-6121	-	-	-	35.3532	365.667
NGO0510|485026..489171|	NGK_1425|1187448..1183303|	NG-MS11_contig218126783_15268-11123	-	-	-	56.985	4192
NGO0784|777985..778161|	NGK_1092|893523..893344|	NG-MS11_contig218126770_42611-42432	-	-	-	42.5145	180.333
NGO0148|157582..157367|	NGK_0200|158374..158159|	NG-MS11_contig218126729_1305-1090	-	-	-	57.9528	218
NGO0500|479692..480222|	NGK_1435|1192781..1192251|	NG-MS11_contig218126783_20601-20071	-	-	-	59.6674	536.333
NGO0511|489283..489588|	NGK_1423|1183191..1182886|	NG-MS11_contig218126783_11011-10706	-	-	-	53.9902	309.333
NGO0357|348179..349147|	NGK_0514|420041..421009|	NG-MS11_contig218126739_30373-31341	-	-	-	36.7155	979.667
NGO0356|347355..348179|	NGK_0513|419217..420041|	NG-MS11_contig218126739_29624-30373	-	-	-	42.4734	808.667
NGO1121|1072917..1073393|	NGK_1463|1212966..1213442|	NG-MS11_contig218126745_1677-1201	-	-	-	50.4522	481.667
NGO0939|916653..916342|	NGK_0858|697337..697648|	NG-MS11_contig218126763_8365-8583	-	-	-	58.2617	284.333
NGO1874|1844694..1844858|	NGK_2393|1994302..1994138|	NG-MS11_contig218126869_1383-1547	-	-	-	50.5026	166.333
NGO1051|1012691..1012930|	NGK_0731|599191..598952|	NG-MS11_contig218126756_13101-12862	-	-	-	37.6046	242
NGO0871|855029..855358|	NGK_0934|758935..758606|	NG-MS11_contig218126765_8569-8240	-	-	-	50.7025	333.333
NGO1617|1587060..1586845|	NGK_1923|1596336..1596121|	NG-MS11_contig218126812_347-132	-	-	-	32.5702	218
NGO0125|136192..136407|	NGK_0170|135886..136101|	NG-MS11_contig218126728_5579-5794	-	-	-	44.956	218
NGO0508|484046..484477|	NGK_1427|1188344..1187994|	NG-MS11_contig218126783_16245-15814	-	-	-	59.7132	409
NGO1616|1586734..1585751|	NGK_1922|1596052..1595027|	NG-MS11_contig218126822_13-750	-	-	-	57.2361	927
NGO0507|483190..484044|	NGK_1428|1189281..1188427|	NG-MS11_contig218126783_17101-16247	-	-	-	59.7813	864.333
NGO1118|1071607..1071966|	NGK_1932|1601086..1600727|	NG-MS11_contig218126836_1037-678	-	-	-	48.2598	363.333
NGO0727|727315..726767|	NGK_1153|944184..944978|	NG-MS11_contig218126774_1270-2532	R	COG3948	Phage-related baseplate assembly protein	61.2946	876.333
NGO1101|1063034..1062720|	NGK_0666|543456..543836|	NG-MS11_contig218126748_1334-1756	-	-	-	52.8009	376.667
NGO0488|469411..469560|	NGK_0661|541275..541424|	NG-MS11_contig218126814_20-169	-	-	-	58.3743	151.333
NGO0667|657938..657753|	NGK_1240|1014921..1015115|	NG-MS11_contig218126776_4311-4505	-	-	-	40.3842	194
NGO1604|1575327..1575569|	NGK_1907|1584602..1584844|	NG-MS11_contig218126786_10162-9920	-	-	-	49.2566	245.667
NGO0499|479327..479689|	NGK_1436|1193152..1192784|	NG-MS11_contig218126783_20966-20604	-	-	-	55.1966	369
NGO0124|135831..136178|	NGK_0169|135669..135872|	NG-MS11_contig218126728_5362-5565	-	-	-	59.3571	254.667
NGO0967|939735..939995|	NGK_0830|674255..673995|	NG-MS11_contig218126761_8323-8063	-	-	-	46.5264	263.667
NGO0506|482594..483193|	NGK_1429|1189877..1189278|	NG-MS11_contig218126783_17697-17098	S	COG5448	Uncharacterized conserved protein	56.9343	606
NGO1094|1057638..1056442|	NGK_0670|548119..549315|	NG-MS11_contig218126748_6039-7235	-	-	-	61.0667	1209.67
NGO1120|1072684..1072884|	NGK_1930|1600008..1599808|	NG-MS11_contig218126745_1910-1710	-	-	-	42.691	203
NGO1004|975142..974783|	NGK_0785|636687..637046|	NG-MS11_contig218126760_1171-1530	-	-	-	50.6443	363.333
NGO0109|121880..122068|	NGK_0153|121567..121764|	NG-MS11_contig218126727_18903-19100	-	-	-	51.6166	197
NGO0728|728238..727336|	NGK_1152|943837..944163|	NG-MS11_contig218126774_923-1249	-	-	-	58.6747	525.667
NGO0509|484786..484505|	NGK_1426|1187520..1187966|	NG-MS11_contig218126783_15340-15786	S	COG5606	Uncharacterized conserved small protein	54.1034	395.667
NGO1092|1055027..1049094|	NGK_0671|549312..556616|	NG-MS11_contig218126749_56-6226	-	-	-	61.1051	6543
NGO1652|1609808..1608810|	NGK_2037|1684519..1683677|	NG-MS11_contig218126852_3073-2231	-	-	-	53.0815	905
